# Supplementary material for: Murine cell lines with defined mutations model different histological subtypes of epithelial ovarian cancer
Source: Dis Model Mech. 2025 Jul 28;18(7):dmm052177. doi: 10.1242/dmm.052177 (PMC12352289; doi:10.1242/dmm.052177)
Supplement: Table S1. MOSE vs MOSE Trp53 null (n=367 DE genes, heatmap in Fig 4A) [file dmm-18-052177-TableS1.xlsx]

## Sheet: Sheet1
Supplemental Table 1
MOSE vs MOSE Trp53 null (n=367 DE genes, heatmap in Fig 4A)									MKPOSE2 C2 vs MKPOSE2 C2 Trp53 null (n=699 DE genes, heatmap in Fig 4B)									Comon DE genes n=90, after Trp53 deletion (shown in Venn intersection in Fig. 4C)
	baseMean	log2FoldChange	lfcSE	stat	pvalue	padj				baseMean	log2FoldChange	lfcSE	stat	pvalue	padj
Eda2r	348.804	-11.8136	1.45595	-8.11402	4.9e-16	4.49e-14			Znrf3	58.8517	-9.38858	1.49436	-6.28268	3.32775e-10	1.11513e-09			Eda2r
Stac2	432.432	-6.06298	0.902796	-6.71578	1.87e-11	1.06e-09			Pkdcc	22.4097	-7.99614	1.57531	-5.07591	3.85652e-07	1.02774e-06			Cdkn1a
Egr2	469.406	-5.98951	0.323118	-18.5366	1.05e-76	6.37e-74			Psmb9	11.7095	-7.05423	1.68995	-4.17422	2.99013e-05	6.79759e-05			Trp53
Nr4a1	4940.6	-5.8166	0.140344	-41.4454	0	0			Dglucy	174.56	-6.70869	0.595042	-11.2743	1.75739e-29	1.34679e-28			Cd109
Cdkn1a	619.927	-5.55408	0.271182	-20.481	3.18e-93	2.77e-90			Zfp775	7.06388	-6.3132	1.8631	-3.38855	0.00070262	0.00137332			Atf3
Acot1	843.657	-5.17906	0.21568	-24.0128	2.05e-127	4.15e-124			Ctsh	339.925	-6.14964	0.366105	-16.7975	2.54664e-63	3.85794e-62			Dglucy
Trp53	2382.58	-4.92066	0.152767	-32.2103	1.27e-227	5.15e-224			Rassf3	90.7486	-5.74928	0.630767	-9.11475	7.88533e-20	4.18838e-19			Mt2
Fosb	1873.09	-4.82627	0.157535	-30.6362	4.03e-206	1.23e-202			Thrb	432.781	-5.63605	0.280719	-20.0772	1.16738e-89	2.635e-88			Pitpnc1
Cd109	134.318	-4.74065	0.906539	-5.2294	1.7e-07	4.79e-06			Igtp	43.5989	-5.38797	1.35547	-3.97497	7.03886e-05	0.00015493			Plxdc1
Sulf2	1123.86	-4.1329	0.181881	-22.7231	2.65e-114	2.93e-111			Ano1	1631.25	-5.34971	0.136979	-39.055	0	0			Plk2
Ccn1	216.889	-3.9498	0.311175	-12.6932	6.45e-37	1.87e-34			Gstt1	105.043	-5.30468	0.525244	-10.0995	5.55482e-24	3.48533e-23			Mt1
Egr1	22297.4	-3.85758	0.109321	-35.2868	9.36e-273	5.71e-269			Tmem255a	3718.05	-5.2896	0.200797	-26.343	6.17044e-153	2.66426e-151			Cyp1b1
Atf3	941.68	-3.71816	0.170424	-21.8172	1.59e-105	1.62e-102			Agpat4	71.8909	-5.2221	0.628763	-8.30537	9.9511e-17	4.64635e-16			C130083M11Rik
Arc	403.713	-3.71614	0.228926	-16.2329	2.95e-59	1.44e-56			Lgals3bp	69.309	-5.15556	0.622888	-8.27686	1.2647e-16	5.88516e-16			Erfe
Klf4	715.516	-3.71367	0.192071	-19.3349	2.73e-83	2.08e-80			Plpp7	8.2682	-5.09864	1.74599	-2.92019	0.00349813	0.00625163			Trp53inp1
Gdf15	27.4673	-3.69905	0.785374	-4.70993	2.48e-06	5.12e-05			Gbp2	5407.87	-5.06141	0.073435	-68.9237	0	0			Klhl13
Fos	9951.42	-3.61472	0.121068	-29.8571	7.11e-196	1.73e-192			Hoxa1	8.05877	-5.06005	1.75274	-2.88693	0.00389019	0.00690054			Tnfaip6
Klf2	183.465	-3.49033	0.32388	-10.7766	4.44e-27	8.87e-25			Tgfbr3	200.649	-5.03483	0.670438	-7.50976	5.92337e-14	2.43054e-13			Tnfaip3
Dglucy	404.435	-3.26638	0.222335	-14.6912	7.34e-49	2.88e-46			Actn3	1071.69	-4.94449	0.152754	-32.369	7.4899e-230	5.4597e-228			Mfap3l
Hes1	2784.86	-3.1188	0.136051	-22.9237	2.7e-116	3.28e-113			Ces2g	408.674	-4.84436	0.240437	-20.1482	2.79295e-90	6.39747e-89			Noct
Prkaa2	105.785	-3.0873	0.424362	-7.27516	3.46e-13	2.41e-11			Exoc3l4	129.505	-4.81617	0.434785	-11.0771	1.61969e-28	1.19614e-27			Deptor
Mt2	1774.58	-3.07589	0.15665	-19.6354	7.71e-86	6.26e-83			Gpsm3	103.228	-4.78951	0.975465	-4.90998	9.10877e-07	2.35501e-06			Il3ra
F730043M19Rik	25.4206	-2.93874	0.805399	-3.6488	0.000263471	0.00277956			Plxdc1	462.306	-4.72155	0.22046	-21.4168	9.3174e-102	2.43076e-100			Pcdhb19
Nrarp	78.7152	-2.93634	0.427275	-6.87226	6.32e-12	3.85e-10			Gypc	97.8951	-4.71977	0.477314	-9.88818	4.68484e-23	2.84861e-22			Serpine1
Perp	86.5385	-2.89411	0.426082	-6.79237	1.1e-11	6.49e-10			Rarres2	38.7352	-4.68105	0.774774	-6.04183	1.52372e-09	4.89805e-09			Psrc1
Fgfr3	183.076	-2.87343	0.316358	-9.08282	1.06e-19	1.29e-17			Glul	764.728	-4.60078	0.169166	-27.1968	7.09453e-163	3.3684e-161			Elmo3
F3	771.504	-2.86896	0.168988	-16.9772	1.21e-64	6.41e-62			H2-DMb1	64.5779	-4.57349	0.571027	-8.00923	1.15425e-15	5.13589e-15			Car11
ENSMUSG00000021745	634.247	-2.86172	0.220613	-12.9717	1.77e-38	5.83e-36			Sp100	47.0139	-4.57165	0.671501	-6.8081	9.88954e-12	3.64303e-11			Aldh1a3
Pitpnc1	71.7581	-2.8527	0.455564	-6.26191	3.8e-10	1.8e-08			Star	1942.36	-4.54443	0.106065	-42.8455	0	0			Ctsh
Plxdc1	123.612	-2.80152	0.34719	-8.06913	7.08e-16	6.39e-14			Bicdl1	1232.71	-4.48054	0.13153	-34.0648	2.4526e-254	2.05356e-252			Ephx1
Plk2	4170.79	-2.7884	0.118822	-23.4671	8.84e-122	1.54e-118			Tspan32	100.713	-4.33933	0.438858	-9.88777	4.70379e-23	2.85872e-22			Sash1
Chst15	314.301	-2.7809	0.230673	-12.0556	1.81e-33	4.6e-31			Gpr146	602.612	-4.29911	0.180449	-23.8245	1.86258e-125	6.44723e-124			Plekha6
Csrnp1	5110.25	-2.73612	0.116764	-23.433	1.97e-121	3e-118			Tgfa	669.227	-4.25572	0.173278	-24.5601	3.37165e-133	1.22168e-131			Star
Lncenc1	206.631	-2.71077	0.319511	-8.48413	2.17e-17	2.23e-15			Irgm2	134.244	-4.24671	0.376782	-11.271	1.82465e-29	1.39661e-28			Dhtkd1
Fbn1	73.8946	-2.64101	0.461979	-5.71672	1.09e-08	3.89e-07			Parp14	116.729	-4.21504	0.397873	-10.5939	3.17908e-26	2.17653e-25			Teddm2
Klf11	606.831	-2.6376	0.178796	-14.7519	2.99e-49	1.26e-46			Prag1	54.2962	-4.17119	0.585961	-7.11854	1.09075e-12	4.21602e-12			Dcxr
Dusp5	8865.41	-2.61041	0.112075	-23.2916	5.39e-120	7.29e-117			Macrod2	83.7529	-4.16348	0.476368	-8.74004	2.3302e-18	1.16341e-17			Spns2
Gm38287	54.7975	-2.55052	0.523098	-4.87579	1.08e-06	2.49e-05			Rap1gap	998.477	-4.06506	0.137388	-29.5882	2.12146e-192	1.22847e-190			Soat1
Tcim	132.614	-2.46564	0.322278	-7.65064	2e-14	1.62e-12			Amhr2	9860.18	-4.05542	0.0485274	-83.5696	0	0			Anxa9
Anpep	125.986	-2.46258	0.33294	-7.39647	1.4e-13	1.05e-11			Ifitm3	34.0691	-4.04053	0.729164	-5.54132	3.00194e-08	8.72421e-08			Steap3
Zfp36	7991.75	-2.41726	0.115153	-20.9917	7.82e-98	7.33e-95			Trp53	1824.53	-4.03896	0.100569	-40.1612	0	0			Tgm2
Sox9	284.427	-2.34135	0.231162	-10.1286	4.12e-24	6.53e-22			Eda2r	537.378	-3.98951	0.184107	-21.6696	3.9762e-104	1.07349e-102			Fosl1
Nfkbiz	624.913	-2.32272	0.18237	-12.7363	3.71e-37	1.1e-34			Hdac11	156.349	-3.98579	0.330935	-12.044	2.0852e-33	1.80068e-32			Flt1
Ier5	5504.38	-2.28439	0.119737	-19.0784	3.81e-81	2.58e-78			Cpt1c	133.244	-3.98209	0.363425	-10.9571	6.14322e-28	4.45968e-27			Glul
Dusp1	2333.93	-2.26619	0.128088	-17.6925	4.79e-70	2.65e-67			Ephx1	2328.75	-3.96446	0.0894351	-44.3279	0	0			Fbxo32
Sik1	410.365	-2.22731	0.208445	-10.6854	1.19e-26	2.2e-24			Ralgds	365.544	-3.96371	0.219954	-18.0207	1.34142e-72	2.33797e-71			Gm20412
Mt1	4525.02	-2.22475	0.132322	-16.8131	1.96e-63	9.93e-61			Teddm2	53.3785	-3.93233	0.563349	-6.98026	2.94629e-12	1.11585e-11			Lamc2
Nfkbia	1366.51	-2.19552	0.141618	-15.5032	3.3e-54	1.49e-51			Abca9	276.394	-3.9231	0.245838	-15.9581	2.50239e-57	3.45704e-56			Plpp3
Klf6	1908.49	-2.18237	0.140655	-15.5158	2.71e-54	1.27e-51			Fmo5	402.563	-3.90572	0.203893	-19.1557	8.67361e-82	1.7477e-80			Fam102a
Frat2	308.562	-2.15177	0.25248	-8.52252	1.56e-17	1.64e-15			Gm26728	30.9086	-3.88532	0.753781	-5.15444	2.54397e-07	6.88917e-07			Tmem255a
Junb	9805.88	-2.14406	0.114166	-18.7803	1.09e-78	7.02e-76			Zfr2	54.4141	-3.83102	0.544644	-7.03399	2.00709e-12	7.66232e-12			Kank3
Cyp1b1	1166.96	-2.12533	0.169005	-12.5755	2.88e-36	8.16e-34			Cfh	4047.06	-3.82952	0.0689668	-55.527	0	0			Rnasel
Btg2	9084.6	-2.11622	0.110817	-19.0966	2.7e-81	1.93e-78			Alcam	13353.2	-3.81276	0.0865665	-44.0443	0	0			Ccl7
C130083M11Rik	40.7957	-2.07754	0.540671	-3.84252	0.000121777	0.00144027			Rorc	483.878	-3.80107	0.184802	-20.5683	5.2767e-94	1.27216e-92			Col11a1
Apoe	50.1163	-2.07225	0.501888	-4.1289	3.65e-05	0.000516447			Cryl1	1067.29	-3.73349	0.129901	-28.7411	1.16925e-181	6.27245e-180			Flrt3
Trib1	7690.28	-2.04351	0.113984	-17.928	7.12e-72	4.13e-69			Pgap6	3105.61	-3.73344	0.0750023	-49.7776	0	0			Gpsm3
Erfe	88.4666	-2.02363	0.408782	-4.95038	7.41e-07	1.77e-05			Plekha6	3741.17	-3.72906	0.0721935	-51.6536	0	0			Adamts6
Cebpa	76.1262	-2.01467	0.404716	-4.97797	6.43e-07	1.58e-05			Maml3	105.411	-3.68595	0.383302	-9.61632	6.82296e-22	3.96763e-21			Pcdh19
Nrip2	115.81	-2.00072	0.346334	-5.77684	7.61e-09	2.81e-07			Asap3	87.0728	-3.68369	0.434804	-8.47208	2.41046e-17	1.15063e-16			Krt14
Klf10	1844.44	-1.99211	0.130354	-15.2822	1e-52	4.37e-50			Nxf3	1238.78	-3.67677	0.114665	-32.0655	1.33614e-225	9.40766e-224			Gm25767
Mfhas1	401.29	-1.97894	0.210204	-9.41437	4.76e-21	6.3e-19			Gsta4	1557.78	-3.64299	0.103291	-35.2693	1.73719e-272	1.66878e-270			Mthfd2
Trp53inp1	1236.4	-1.91871	0.179199	-10.7072	9.42e-27	1.77e-24			Ifi47	141.099	-3.64282	0.32902	-11.0717	1.72066e-28	1.26919e-27			Hmga2
Ppp1r15a	1062.72	-1.90941	0.147662	-12.931	3.01e-38	9.65e-36			mt-Te	145.627	-3.63071	0.324819	-11.1776	5.24618e-29	3.93766e-28			Lhx2
Pmaip1	479.988	-1.90886	0.187156	-10.1993	2e-24	3.33e-22			Stom	127.498	-3.61146	0.35091	-10.2917	7.68112e-25	4.97047e-24			Lrp8
Slc25a25	641.04	-1.8842	0.194282	-9.69826	3.07e-22	4.5e-20			Mgat3	2636.22	-3.53765	0.0846979	-41.7678	0	0			Epb41l4a
H1f10	330.87	-1.88296	0.270563	-6.95943	3.42e-12	2.15e-10			Krt7	10186.8	-3.52801	0.0472682	-74.6383	0	0			Vcam1
ENSMUSG00000097774	58.07	-1.87632	0.472367	-3.97215	7.12e-05	0.000916455			Tcp11l2	308.671	-3.52675	0.221617	-15.9137	5.08928e-57	6.97636e-56			Spry1
Gsta3	563.594	-1.85191	0.183214	-10.1079	5.09e-24	7.96e-22			Ctsf	2220.2	-3.51369	0.0854088	-41.1397	0	0			Rassf2
Klhl13	67.2821	-1.84025	0.426851	-4.31123	1.62e-05	0.000259954			Acad12	90.0332	-3.49574	0.406388	-8.60198	7.83546e-18	3.82102e-17			Papss2
Faah	183.749	-1.82503	0.275474	-6.62504	3.47e-11	1.86e-09			Car11	535.932	-3.47689	0.178575	-19.4702	1.96492e-84	4.127e-83			Rasl11b
Hbegf	2276.98	-1.81456	0.130578	-13.8964	6.66e-44	2.46e-41			Gm42884	29.7079	-3.46315	0.734597	-4.71435	2.42488e-06	6.06195e-06			1700006J14Rik
Tesc	204.068	-1.81442	0.27079	-6.70047	2.08e-11	1.16e-09			Espn	6387.29	-3.45714	0.054031	-63.9844	0	0			Pdgfra
Gm5424	101.235	-1.79559	0.363899	-4.93431	8.04e-07	1.9e-05			Tnxb	2553.32	-3.44579	0.07942	-43.387	0	0			Inhba
Tmem163	140.358	-1.7858	0.301037	-5.93215	2.99e-09	1.17e-07			Fcgrt	326.436	-3.41891	0.212805	-16.066	4.41878e-58	6.2013e-57			Zfp467
Id2	383.063	-1.78357	0.215296	-8.28427	1.19e-16	1.17e-14			Islr	460.051	-3.39862	0.379123	-8.96442	3.11918e-19	1.60853e-18			Creb5
B4galnt1	135.326	-1.75665	0.305306	-5.75374	8.73e-09	3.19e-07			Anxa9	875.868	-3.39216	0.131816	-25.7341	4.8579e-146	1.98023e-144			Ccne1
Ccng1	5259.69	-1.75096	0.11904	-14.7091	5.64e-49	2.29e-46			Mettl7a1	607.436	-3.34673	0.155956	-21.4594	3.7312e-102	9.79597e-101			Snai1
Gm26813	46.101	-1.74713	0.503371	-3.47085	0.000518813	0.00482208			Zcwpw1	27.3033	-3.30705	0.77958	-4.24209	2.21443e-05	5.09114e-05			Aldh1l2
Tnfaip6	312.267	-1.74152	0.223259	-7.80047	6.17e-15	5.15e-13			Tmem53	69.8507	-3.28658	0.489222	-6.71797	1.84268e-11	6.67092e-11			Sptbn2
B930036N10Rik	130.752	-1.71528	0.316124	-5.42596	5.76e-08	1.78e-06			Rhobtb1	729.524	-3.26282	0.140451	-23.231	2.21385e-119	7.07064e-118			Asns
Tnfaip3	320.99	-1.71488	0.219812	-7.80156	6.11e-15	5.14e-13			Cotl1	409.59	-3.26087	0.18538	-17.5902	2.92847e-69	4.85155e-68			Fn1
Mfap3l	135.186	-1.71032	0.305992	-5.58943	2.28e-08	7.61e-07			Pdk2	516.417	-3.26061	0.165182	-19.7395	9.87316e-87	2.15023e-85			Gale
Dusp8	527.316	-1.70911	0.182669	-9.35633	8.26e-21	1.08e-18			Trp53inp1	2164.54	-3.24993	0.0853432	-38.0807	0	0			Cd44
Noct	856.86	-1.6994	0.154204	-11.0205	3.04e-28	6.51e-26			Unc93b1	109.368	-3.22728	0.364243	-8.86024	7.98421e-19	4.05992e-18			Rad51ap1
Ier2	5545.85	-1.69385	0.144395	-11.7306	8.88e-32	2.08e-29			Azin2	12.4795	-3.227	1.04509	-3.08777	0.00201663	0.00372098			Ifrd2
Ass1	265.371	-1.69035	0.233482	-7.23975	4.5e-13	3.06e-11			Rnaset2b	630.393	-3.2221	0.156573	-20.5789	4.2389e-94	1.02395e-92			Hoxa1
Zmat3	1202.12	-1.68271	0.15342	-10.968	5.45e-28	1.14e-25			Tap2	47.1005	-3.21912	0.545898	-5.89692	3.70353e-09	1.15457e-08			Jag1
Apc2	54.3061	-1.67772	0.483873	-3.46728	0.000525759	0.00486286			Kank3	769.946	-3.21483	0.136564	-23.5407	1.56275e-122	5.19186e-121			Spp1
Deptor	426.799	-1.67377	0.236493	-7.07746	1.47e-12	9.67e-11			Slc4a11	118.462	-3.20939	0.348033	-9.22152	2.9292e-20	1.58787e-19			Gm10143
Errfi1	696.693	-1.67147	0.173753	-9.6198	6.6e-22	9.24e-20			Dbp	867.595	-3.20716	0.355709	-9.01624	1.94657e-19	1.0148e-18			Tagln
N4bp2os	56.4748	-1.67059	0.453235	-3.68592	0.000227881	0.0024704			Igfbp4	3021.07	-3.19579	0.0739197	-43.2333	0	0
Gm38058	207.45	-1.67039	0.301014	-5.54922	2.87e-08	9.42e-07			Selenop	13131.8	-3.19565	0.0393275	-81.2574	0	0
Ptgs2	3015.74	-1.66565	0.129409	-12.8712	6.54e-38	2.04e-35			Epas1	139.271	-3.1804	0.319767	-9.94596	2.62616e-23	1.61186e-22
Junos	1042.34	-1.63715	0.146799	-11.1523	6.97e-29	1.55e-26			Ogdhl	122.919	-3.13734	0.336152	-9.3331	1.0282e-20	5.69069e-20
Il3ra	322.084	-1.62192	0.215193	-7.53705	4.81e-14	3.83e-12			Dipk1b	12.1504	-3.13656	1.07803	-2.90953	0.00361974	0.00645408
Amigo2	522.151	-1.60977	0.189446	-8.49725	1.94e-17	2e-15			Tbx2	13.4858	-3.12609	1.01478	-3.08055	0.00206617	0.00380533
Egfl7	102.532	-1.60529	0.344472	-4.66014	3.16e-06	6.29e-05			Agap2	125.32	-3.12146	1.01114	-3.08705	0.00202151	0.00372942
Mideas	1115.02	-1.59404	0.176055	-9.05425	1.38e-19	1.65e-17			Gm10425	53.5566	-3.11563	0.526021	-5.92301	3.16104e-09	9.92439e-09
Jun	7099.45	-1.59278	0.111679	-14.2622	3.77e-46	1.43e-43			Tent5c	2777.1	-3.11063	0.0741523	-41.9491	0	0
Fzd5	1032.52	-1.57559	0.170863	-9.22137	2.93e-20	3.68e-18			Mt2	1181	-3.08917	0.110145	-28.0463	4.42707e-173	2.28584e-171
Pnrc1	3287.74	-1.57557	0.119598	-13.1739	1.24e-39	4.2e-37			Plat	5073.14	-3.08455	0.0557887	-55.2899	0	0
Pcdhb19	120.39	-1.57532	0.34161	-4.61146	4e-06	7.7e-05			Lims2	194.534	-3.07836	0.274614	-11.2098	3.65169e-29	2.76431e-28
Bahcc1	828.617	-1.57356	0.156372	-10.063	8.05e-24	1.24e-21			Cbr3	41.2891	-3.05671	0.583534	-5.23828	1.62084e-07	4.46541e-07
Rnd3	3005.13	-1.57226	0.126931	-12.3868	3.08e-35	8.53e-33			Nid2	124.74	-3.03179	0.339211	-8.93777	3.97111e-19	2.04191e-18
Adgrg6	270.388	-1.5693	0.236854	-6.62561	3.46e-11	1.86e-09			Angptl4	139.694	-3.02073	0.313954	-9.62157	6.48349e-22	3.77554e-21
H1f2	1558.5	-1.55947	0.133477	-11.6834	1.55e-31	3.56e-29			Pik3r3	239.743	-3.02038	0.237674	-12.7081	5.33181e-37	4.97903e-36
Kdm6bos	172.605	-1.55407	0.277392	-5.60243	2.11e-08	7.11e-07			Rcan2	2538.62	-2.99868	0.0766133	-39.1404	0	0
Serpine1	6481.64	-1.55342	0.114381	-13.5812	5.18e-42	1.86e-39			Mgarp	2297.48	-2.99171	0.0802967	-37.2582	7.80103e-304	8.47985e-302
ENSMUSG00000097614	1311.21	-1.53789	0.143348	-10.7284	7.49e-27	1.43e-24			Gng7	64.7536	-2.98333	0.452757	-6.58926	4.42032e-11	1.56818e-10
Cfap43	1178.86	-1.53487	0.144222	-10.6424	1.89e-26	3.44e-24			Rassf2	178.512	-2.96485	0.273837	-10.827	2.56289e-27	1.82315e-26
Bbc3	318.23	-1.52883	0.224498	-6.81	9.76e-12	5.89e-10			Nrtn	59.5572	-2.95906	0.475416	-6.22415	4.84163e-10	1.60938e-09
Lingo1	3433.59	-1.52038	0.128384	-11.8424	2.36e-32	5.86e-30			Mettl27	128.359	-2.93484	0.318938	-9.20191	3.51642e-20	1.89706e-19
Taf7	309.827	-1.52003	0.214941	-7.07182	1.53e-12	9.96e-11			Rnasel	400.646	-2.91015	0.188678	-15.4239	1.13025e-53	1.48055e-52
Mafk	1467.09	-1.51647	0.141357	-10.7279	7.53e-27	1.43e-24			Plpp3	14.8909	-2.90969	0.970035	-2.99957	0.00270359	0.00490023
Esyt3	206.017	-1.50158	0.29052	-5.16859	2.36e-07	6.39e-06			Pitpnc1	29.2469	-2.89625	0.687247	-4.21427	2.50587e-05	5.73881e-05
Npr1	3059.88	-1.49941	0.124111	-12.0812	1.33e-33	3.44e-31			Lrrn4cl	158.213	-2.89493	0.307803	-9.40515	5.1956e-21	2.91066e-20
Gdpd2	62.6004	-1.49682	0.427687	-3.49981	0.000465598	0.00439451			Dcn	24303.2	-2.89224	0.0326658	-88.5402	0	0
Arhgap22	1318.39	-1.49322	0.152632	-9.78317	1.33e-22	1.98e-20			Gmpr	3907.82	-2.8915	0.067989	-42.5289	0	0
Psrc1	1294.04	-1.4909	0.161673	-9.22172	2.92e-20	3.68e-18			Zfp385a	953.327	-2.87781	0.236661	-12.1601	5.07063e-34	4.46273e-33
Mex3b	750.666	-1.48499	0.162565	-9.13475	6.56e-20	8.07e-18			Rnaset2a	467.061	-2.86604	0.180471	-15.8809	8.5922e-57	1.17522e-55
Gm15512	959.258	-1.47767	0.180156	-8.20215	2.36e-16	2.25e-14			Hyal1	37.4264	-2.86372	0.59165	-4.84022	1.29695e-06	3.31719e-06
Cbx4	2967.8	-1.47126	0.119848	-12.2761	1.22e-34	3.3e-32			Sytl1	403.605	-2.86307	0.178604	-16.0303	7.8546e-58	1.09611e-56
Cp	634.08	-1.46388	0.181792	-8.05252	8.11e-16	7.27e-14			Tcea3	185.423	-2.8588	0.262137	-10.9058	1.08191e-27	7.78122e-27
Elmo3	542.313	-1.45749	0.17996	-8.09894	5.54e-16	5.04e-14			Bmf	1192.91	-2.85512	0.111109	-25.6965	1.27823e-145	5.17641e-144
Syne2	18309.8	-1.45181	0.131243	-11.062	1.92e-28	4.17e-26			Rnf157	443.083	-2.85298	0.17458	-16.3419	4.96823e-60	7.20074e-59
St6galnac2	327.996	-1.45152	0.215377	-6.73942	1.59e-11	9.12e-10			Tgm2	8375.13	-2.82484	0.0452738	-62.3944	0	0
Cd68	76.1286	-1.43374	0.389428	-3.68167	0.000231711	0.00250523			Cd9	200.22	-2.8195	0.251077	-11.2296	2.91673e-29	2.21472e-28
Phlda3	797.742	-1.42351	0.159607	-8.91887	4.71e-19	5.47e-17			Fam221a	61.0809	-2.80812	0.480513	-5.84401	5.0959e-09	1.57281e-08
Car11	202.602	-1.42331	0.252374	-5.63969	1.7e-08	5.86e-07			Adamts10	1088.59	-2.79278	0.113233	-24.6639	2.60931e-134	9.59483e-133
Aldh1a3	74.7197	-1.41521	0.397495	-3.56031	0.000370411	0.0036935			Trerf1	329.047	-2.79004	0.198799	-14.0345	9.58913e-45	1.06192e-43
Per2	273.16	-1.41446	0.227267	-6.22376	4.85e-10	2.25e-08			Gm16185	105.856	-2.77505	0.345922	-8.02218	1.03884e-15	4.62735e-15
Peg10	695.244	-1.41023	0.209262	-6.73906	1.59e-11	9.12e-10			Rgs11	1066.83	-2.77176	0.237571	-11.6671	1.87788e-31	1.53501e-30
Gm16048	695.574	-1.40401	0.170426	-8.23824	1.75e-16	1.69e-14			C3	8097.44	-2.76972	0.0523812	-52.8762	0	0
Celsr1	2080.55	-1.40379	0.146965	-9.55185	1.27e-21	1.74e-19			Prxl2a	4279.37	-2.7677	0.0605823	-45.6849	0	0
Nav2	325.413	-1.40051	0.22812	-6.13937	8.29e-10	3.61e-08			Gm20412	2443.77	-2.76759	0.0793791	-34.8655	2.4789e-266	2.25872e-264
Ctsh	1324.31	-1.38675	0.161478	-8.58787	8.86e-18	9.47e-16			Cdk15	93.0954	-2.76545	0.413006	-6.69591	2.14331e-11	7.73888e-11
Ephx1	2309.92	-1.38023	0.133302	-10.3542	4.01e-25	6.87e-23			Gstm1	249.861	-2.75099	0.22926	-11.9994	3.57777e-33	3.07034e-32
Sash1	1037.11	-1.364	0.186839	-7.30038	2.87e-13	2.04e-11			Gm10535	599.601	-2.74906	0.144827	-18.9817	2.41864e-80	4.77257e-79
E330011M16Rik	128.127	-1.35604	0.306325	-4.4268	9.56e-06	0.000164836			Cd320	1976.84	-2.74897	0.0821199	-33.4751	1.10977e-245	9.10749e-244
Plekha6	184.932	-1.34599	0.266763	-5.04564	4.52e-07	1.16e-05			Tfpi	506.533	-2.74533	0.158572	-17.3129	3.76021e-67	6.06726e-66
Star	2063.17	-1.34252	0.126178	-10.64	1.94e-26	3.48e-24			Rab3il1	243.62	-2.74267	0.226942	-12.0853	1.26242e-33	1.09705e-32
Gnal	70.5887	-1.33839	0.41459	-3.22823	0.00124561	0.0096302			Ptprv	3497.08	-2.73143	0.0654755	-41.7168	0	0
Fam43a	167.303	-1.33717	0.281034	-4.75802	1.96e-06	4.19e-05			Dennd2d	182.161	-2.72914	0.262168	-10.4099	2.23507e-25	1.47325e-24
Ggta1	487.323	-1.32963	0.183495	-7.24618	4.29e-13	2.93e-11			Cavin2	1936.34	-2.72476	0.0825461	-33.0089	6.04551e-239	4.7117e-237
Aldh1a2	5868.04	-1.31929	0.112437	-11.7336	8.57e-32	2.05e-29			Fam117a	689.308	-2.72374	0.138975	-19.5988	1.58413e-85	3.37875e-84
Kdm6b	2055.55	-1.31669	0.131363	-10.0233	1.2e-23	1.83e-21			Pex26	1618.14	-2.723	0.0907291	-30.0124	6.75667e-198	4.00616e-196
Gm28592	1006.83	-1.31505	0.148829	-8.83598	9.92e-19	1.11e-16			Tbc1d16	244.088	-2.7196	0.236176	-11.5151	1.10679e-30	8.83149e-30
H2bc4	360.62	-1.30712	0.201779	-6.47795	9.3e-11	4.72e-09			ENSMUSG00000097294	35.1329	-2.70276	0.628993	-4.29697	1.73148e-05	4.01959e-05
Sar1b	702.871	-1.2882	0.170157	-7.57065	3.71e-14	2.98e-12			Kifc2	52.4929	-2.69178	0.490785	-5.48465	4.14285e-08	1.18976e-07
Gm37305	369.034	-1.2881	0.214957	-5.99236	2.07e-09	8.32e-08			Nat8f4	88.0742	-2.67814	0.385064	-6.95506	3.52419e-12	1.33146e-11
Dhtkd1	108.551	-1.27437	0.34624	-3.68059	0.000232691	0.00250916			C920006O11Rik	24.4651	-2.67195	0.701137	-3.81088	0.000138475	0.000294286
Notch3	327.276	-1.27432	0.226571	-5.62439	1.86e-08	6.35e-07			Sirpa	336.026	-2.67067	0.194248	-13.7488	5.17815e-43	5.61397e-42
Ly6e	1401.95	-1.27393	0.163741	-7.78015	7.24e-15	6e-13			Pcdhb18	328.034	-2.65008	0.203801	-13.0033	1.17162e-38	1.13694e-37
Teddm2	131.225	-1.26951	0.320538	-3.96056	7.48e-05	0.000956055			Ptgfrn	15.8206	-2.64941	0.876942	-3.02118	0.00251788	0.00458509
Jag2	425.808	-1.26648	0.193853	-6.53324	6.44e-11	3.37e-09			Fam102a	524.023	-2.64702	0.15427	-17.1583	5.44935e-66	8.61331e-65
Ralgps1	350.36	-1.26556	0.210901	-6.00074	1.96e-09	7.98e-08			Deptor	681.259	-2.6381	0.141214	-18.6816	6.99307e-78	1.32708e-76
Baiap2	1369.3	-1.25979	0.141686	-8.89143	6.03e-19	6.87e-17			Zfp947	68.0139	-2.63375	0.429569	-6.13115	8.72434e-10	2.8473e-09
B3galt4	78.7554	-1.25627	0.382948	-3.28053	0.00103611	0.00834438			Gm42846	405.934	-2.62557	0.173933	-15.0953	1.73801e-51	2.21124e-50
Klf9	4189.25	-1.25339	0.146342	-8.56479	1.08e-17	1.15e-15			Fbxl16	135.058	-2.62505	0.315509	-8.32004	8.793e-17	4.11802e-16
Dusp6	7644.6	-1.25208	0.115546	-10.8362	2.32e-27	4.71e-25			Gm20528	200.503	-2.61911	0.278531	-9.4033	5.28802e-21	2.9611e-20
Dcxr	251.118	-1.25117	0.233043	-5.36883	7.92e-08	2.36e-06			Sh3rf3	112.884	-2.61407	0.367902	-7.10535	1.20021e-12	4.62757e-12
Phlda1	1494.88	-1.24029	0.137916	-8.99311	2.4e-19	2.84e-17			Nup210	20.6799	-2.60264	0.830783	-3.13276	0.00173172	0.00322602
Lif	622.057	-1.23635	0.174613	-7.0805	1.44e-12	9.51e-11			Gm15821	18.178	-2.595	0.809345	-3.20629	0.00134457	0.00254302
Spns2	3628.98	-1.23466	0.11796	-10.4668	1.23e-25	2.14e-23			4732471J01Rik	154.995	-2.59348	0.282384	-9.18424	4.14449e-20	2.22717e-19
Pde5a	622.614	-1.23431	0.194718	-6.33895	2.31e-10	1.13e-08			Klhl24	7584.28	-2.59293	0.0465774	-55.6692	0	0
Lpl	1749.76	-1.23229	0.130623	-9.434	3.95e-21	5.34e-19			Fzd3	123.988	-2.58469	0.32803	-7.87944	3.28852e-15	1.43188e-14
Cep85l	108.011	-1.23146	0.372719	-3.30399	0.000953177	0.00785831			Uba7	189.227	-2.58386	0.251717	-10.2649	1.01412e-24	6.53508e-24
Tanc2	698.073	-1.23132	0.236537	-5.20562	1.93e-07	5.38e-06			Spns3	99.3166	-2.57778	0.348789	-7.39064	1.46118e-13	5.89612e-13
Pced1b	237.167	-1.22932	0.251849	-4.88119	1.05e-06	2.43e-05			Wnk4	104.126	-2.57128	0.35391	-7.26536	3.72048e-13	1.47251e-12
Srf	3183.25	-1.22265	0.126422	-9.67115	4e-22	5.8e-20			Mxd4	2203.41	-2.56972	0.0767671	-33.4743	1.14189e-245	9.30943e-244
Rdh10	1045.35	-1.22024	0.14564	-8.37845	5.36e-17	5.36e-15			Lratd1	3068.86	-2.56619	0.0666666	-38.4928	0	0
Sptb	794.559	-1.21335	0.173964	-6.97468	3.07e-12	1.95e-10			Cadm4	8753.59	-2.5653	0.045541	-56.3295	0	0
Soat1	26323.5	-1.21164	0.117594	-10.3036	6.79e-25	1.15e-22			Entrep1	130.055	-2.56368	0.333967	-7.67644	1.63577e-14	6.89002e-14
Cenpv	181.637	-1.19941	0.306576	-3.91226	9.14e-05	0.00113573			Lgals2	606.714	-2.56161	0.143374	-17.8666	2.14515e-71	3.68182e-70
Atosa	933.832	-1.19813	0.15957	-7.50847	5.98e-14	4.73e-12			Dact3	64.6624	-2.55727	0.435801	-5.86798	4.41138e-09	1.36801e-08
Jam2	398.17	-1.19807	0.192891	-6.21112	5.26e-10	2.41e-08			Ypel2	2864.05	-2.55209	0.0711962	-35.8459	2.13214e-281	2.13076e-279
Anxa9	309.901	-1.18934	0.219043	-5.42971	5.64e-08	1.75e-06			Dcxr	154.244	-2.54721	0.315301	-8.07865	6.54874e-16	2.95313e-15
Tmem229b	103.466	-1.18848	0.345369	-3.44119	0.000579166	0.00525116			Ypel3	1017.13	-2.52334	0.114021	-22.1304	1.60992e-108	4.60741e-107
Steap3	1020.07	-1.18425	0.145427	-8.14328	3.85e-16	3.58e-14			5031434O11Rik	38.0436	-2.50939	0.564931	-4.44194	8.91521e-06	2.12293e-05
Plk3	562.234	-1.18189	0.174868	-6.75875	1.39e-11	8.08e-10			Crebrf	2242.79	-2.50079	0.0766901	-32.609	3.05603e-233	2.30917e-231
Gda	1247.59	-1.18026	0.148995	-7.9215	2.35e-15	2.04e-13			Fbxo32	264.77	-2.48206	0.219427	-11.3115	1.15043e-29	8.87124e-29
Dhrs7	783.313	-1.18016	0.160338	-7.36046	1.83e-13	1.34e-11			Itm2b	13759.4	-2.47678	0.0369775	-66.9806	0	0
Tgm2	14824.8	-1.1768	0.109403	-10.7566	5.52e-27	1.08e-24			Gm17168	179.809	-2.4644	0.262507	-9.38797	6.11703e-21	3.41759e-20
Fosl1	155.337	-1.17634	0.29415	-3.99911	6.36e-05	0.000829494			Steap3	1085.5	-2.46177	0.112735	-21.8367	1.03988e-105	2.88283e-104
Flt1	197.16	-1.16531	0.264947	-4.39828	1.09e-05	0.000184658			Igdcc4	4751.75	-2.46077	0.0585813	-42.0061	0	0
Zbed6	127.673	-1.16403	0.360239	-3.23128	0.00123236	0.00958282			Gapdhs	60.4583	-2.45899	0.467276	-5.2624	1.42189e-07	3.93657e-07
Mgat5	804.2	-1.16034	0.15664	-7.40769	1.29e-13	9.73e-12			Ldhb	9789.31	-2.45582	0.0425426	-57.7261	0	0
Slc19a2	579.407	-1.15474	0.174962	-6.59993	4.11e-11	2.19e-09			Xaf1	33.7361	-2.45487	0.598732	-4.10011	4.1295e-05	9.28894e-05
Rhbdf2	3442.96	-1.15406	0.124147	-9.29594	1.46e-20	1.87e-18			Sp140	110.188	-2.45458	0.328963	-7.46156	8.55052e-14	3.4912e-13
Glul	2084.1	-1.15385	0.128936	-8.94899	3.59e-19	4.2e-17			Pdcd4	1005.58	-2.4482	0.115856	-21.1314	4.09011e-99	1.03227e-97
Fbxo32	510.458	-1.15276	0.190452	-6.05275	1.42e-09	5.94e-08			Tle2	130.99	-2.44642	0.316161	-7.7379	1.01072e-14	4.30259e-14
Mtcl1	244.809	-1.14644	0.23759	-4.82528	1.4e-06	3.11e-05			Mylk	775.557	-2.44382	0.133019	-18.372	2.20311e-75	3.98553e-74
Gm20412	4284.7	-1.14335	0.118713	-9.63116	5.91e-22	8.47e-20			Foxred2	30.9732	-2.43713	0.635032	-3.83781	0.000124137	0.000265135
Socs3	1389.13	-1.13836	0.144361	-7.88547	3.13e-15	2.7e-13			Pyroxd2	467.338	-2.43553	0.167271	-14.5604	5.01989e-48	5.94141e-47
6330403L08Rik	176.776	-1.13706	0.269506	-4.21903	2.45e-05	0.000368181			Amigo1	88.3396	-2.43385	0.363969	-6.68698	2.27818e-11	8.21151e-11
Fbxo33	1438.83	-1.13323	0.135834	-8.34278	7.26e-17	7.19e-15			Antxr1	56.0741	-2.43004	0.454861	-5.34239	9.17294e-08	2.57875e-07
Hspa1b	126.715	-1.13013	0.316339	-3.57254	0.000353535	0.00354262			Bdh2	233.712	-2.42479	0.25729	-9.42434	4.32828e-21	2.43579e-20
Slc38a6	117.242	-1.12824	0.319499	-3.53129	0.000413541	0.00400238			Slc25a23	2071.82	-2.41645	0.0792779	-30.4808	4.68255e-204	2.96052e-202
Edn2	311.124	-1.12543	0.211768	-5.31444	1.07e-07	3.13e-06			Sash1	704.262	-2.40649	0.131068	-18.3606	2.71836e-75	4.91048e-74
Susd6	1210	-1.12053	0.1506	-7.44044	1e-13	7.74e-12			Gm37270	58.6836	-2.39847	0.45368	-5.28671	1.24538e-07	3.4626e-07
Lamc2	809.54	-1.11594	0.155567	-7.17338	7.32e-13	4.93e-11			Rgs3	247.014	-2.39722	0.228062	-10.5113	7.66553e-26	5.143e-25
Tmtc2	1008.4	-1.1096	0.164998	-6.72494	1.76e-11	9.96e-10			Gm6665	30.1419	-2.37825	0.656867	-3.62059	0.000293931	0.000600856
Per1	1206.75	-1.10627	0.151416	-7.30617	2.75e-13	1.98e-11			Psrc1	698.608	-2.37186	0.138007	-17.1865	3.3495e-66	5.3146e-65
Plpp3	289.825	-1.10346	0.242572	-4.54898	5.39e-06	0.000100744			Calcoco1	3571.43	-2.36651	0.0667775	-35.4387	4.32374e-275	4.21888e-273
Foxn3	324.973	-1.09985	0.295136	-3.72659	0.000194089	0.00215586			Frg2f1	131.824	-2.36174	0.30953	-7.63009	2.34582e-14	9.80748e-14
Fam102a	630.332	-1.09703	0.179103	-6.12511	9.06e-10	3.9e-08			Prr36	40.928	-2.3591	0.529872	-4.45221	8.49896e-06	2.0281e-05
Bbof1	199.386	-1.09218	0.251478	-4.34305	1.41e-05	0.000229732			Cdc42ep5	146.459	-2.34907	0.288693	-8.13691	4.05492e-16	1.8467e-15
Tmem255a	6984.72	-1.09068	0.124481	-8.76187	1.92e-18	2.13e-16			Dhtkd1	213.062	-2.34632	0.241131	-9.73047	2.23547e-22	1.32482e-21
Atxn7l1	328.058	-1.08792	0.22695	-4.79367	1.64e-06	3.58e-05			Crebl2	785.89	-2.34413	0.127943	-18.3218	5.54721e-75	9.97693e-74
4931440P22Rik	126.653	-1.08722	0.334676	-3.24857	0.00115985	0.00913562			Cdkn1a	462.877	-2.3411	0.165982	-14.1045	3.56068e-45	3.97155e-44
Parp16	109.656	-1.0866	0.333535	-3.25783	0.00112266	0.00891761			Slc18b1	500.527	-2.34037	0.16194	-14.4521	2.43046e-47	2.83332e-46
Epha2	5097.19	-1.08606	0.112813	-9.6271	6.14e-22	8.71e-20			Nrbp2	424.718	-2.33656	0.408518	-5.7196	1.06776e-08	3.21939e-08
0610040F04Rik	434.957	-1.08563	0.201567	-5.38592	7.21e-08	2.19e-06			Rxra	1397.46	-2.33358	0.0940252	-24.8186	5.64349e-136	2.11281e-134
Ntn4	332.344	-1.08541	0.213082	-5.09385	3.51e-07	9.21e-06			Pxylp1	615.057	-2.32986	0.138402	-16.834	1.37526e-63	2.09107e-62
Etl4	896.245	-1.08278	0.173336	-6.24672	4.19e-10	1.96e-08			2610035D17Rik	185.479	-2.32965	0.253846	-9.17741	4.41575e-20	2.36883e-19
Fgfr3-ps	106.897	-1.07612	0.331574	-3.24548	0.00117254	0.0092296			Khk	175.804	-2.32619	0.273432	-8.50739	1.77892e-17	8.54432e-17
Plxna2	535.313	-1.07419	0.213325	-5.03543	4.77e-07	1.22e-05			Nme4	340.071	-2.32219	0.18611	-12.4775	9.90339e-36	9.07042e-35
Sirt1	262.731	-1.07289	0.270565	-3.96537	7.33e-05	0.000939947			Sptbn2	68.46	-2.31651	0.44817	-5.1688	2.35596e-07	6.40382e-07
ENSMUSG00000072812	344.79	-1.06988	0.214336	-4.99158	5.99e-07	1.49e-05			C1qtnf1	5168.83	-2.31289	0.0563646	-41.0345	0	0
Dnajc27	232.23	-1.06884	0.260662	-4.1005	4.12e-05	0.000570196			Cbfa2t3	1234.96	-2.31273	0.0994804	-23.2481	1.48588e-119	4.7826e-118
Fhl2	582.237	-1.06337	0.171265	-6.20888	5.34e-10	2.43e-08			Tcn2	2647.82	-2.30121	0.0746617	-30.8218	1.33838e-208	8.68333e-207
Mdm2	2169.13	-1.05829	0.128636	-8.227	1.92e-16	1.84e-14			Col1a2	28.1151	-2.30022	0.634667	-3.62429	0.000289756	0.000592811
Lyrm9	182.906	-1.05798	0.274357	-3.85621	0.000115158	0.00137569			Pcdhb22	392.225	-2.29616	0.172004	-13.3494	1.19335e-40	1.22824e-39
Aldh6a1	2160.26	-1.05668	0.137682	-7.67482	1.66e-14	1.35e-12			Snx29	55.4225	-2.29148	0.46313	-4.94781	7.50518e-07	1.95346e-06
Kitl	1866.5	-1.05444	0.172854	-6.10022	1.06e-09	4.51e-08			Slc16a10	40.7752	-2.28677	0.529158	-4.32153	1.54953e-05	3.61138e-05
Tnfsf13os	314.538	-1.04632	0.213979	-4.88984	1.01e-06	2.35e-05			Fbxl20	1685.14	-2.27745	0.0864734	-26.3371	7.22045e-153	3.1068e-151
Kank3	412.832	-1.04031	0.211467	-4.91949	8.68e-07	2.03e-05			Clcn2	1385.2	-2.27696	0.0976796	-23.3105	3.47259e-120	1.1265e-118
Ccnl1	1222.82	-1.04029	0.139	-7.48409	7.2e-14	5.66e-12			Mertk	395.112	-2.27473	0.17284	-13.161	1.47209e-39	1.46759e-38
Dpp7	365.391	-1.03915	0.214164	-4.85211	1.22e-06	2.78e-05			Nudt16	189.956	-2.26868	0.247517	-9.16575	4.92038e-20	2.63384e-19
Gm20559	781.384	-1.03904	0.160142	-6.48825	8.68e-11	4.43e-09			Megf6	3289.66	-2.26819	0.0683026	-33.208	8.2493e-242	6.59518e-240
L3hypdh	200.198	-1.03856	0.262835	-3.95137	7.77e-05	0.000986291			Arhgap28	822.122	-2.26815	0.121038	-18.7392	2.37387e-78	4.51874e-77
Echdc3	161.589	-1.03771	0.282473	-3.67367	0.00023909	0.00256906			Mmd	11812.4	-2.26595	0.0388356	-58.3474	0	0
Ptger4	428.851	-1.0361	0.188191	-5.50555	3.68e-08	1.18e-06			Grik5	1219.29	-2.26215	0.10116	-22.3621	9.20063e-111	2.70817e-109
Igfbp3	44291.7	-1.03582	0.104535	-9.90888	3.81e-23	5.73e-21			Rasl11a	2484.92	-2.25767	0.0842514	-26.7968	3.51666e-158	1.60215e-156
Card14	352.806	-1.03562	0.208621	-4.96409	6.9e-07	1.67e-05			C1ra	1422.76	-2.24596	0.107422	-20.9078	4.55102e-97	1.12567e-95
Gm17349	115.356	-1.03009	0.320264	-3.21638	0.00129818	0.00991326			Slc43a2	327.788	-2.24413	0.194521	-11.5367	8.61972e-31	6.90469e-30
Rnasel	585.716	-1.02922	0.169175	-6.08375	1.17e-09	4.97e-08			Fgf11	119.108	-2.24236	0.322682	-6.94911	3.67596e-12	1.38626e-11
Dyrk3	225.216	-1.02823	0.249831	-4.11572	3.86e-05	0.000543013			Pcdhb19	300.302	-2.24187	0.197821	-11.3328	9.02451e-30	7.0158e-29
Olfml2b	3467.04	-1.02498	0.121019	-8.46959	2.46e-17	2.5e-15			Vamp1	55.8616	-2.24185	0.506591	-4.42536	9.62818e-06	2.28655e-05
Ccl7	170.373	-1.01815	0.275012	-3.70219	0.000213744	0.00233794			Gm25600	36.454	-2.23192	0.55591	-4.01491	5.94697e-05	0.000131692
Rhob	8204.62	-1.01453	0.114064	-8.89442	5.87e-19	6.75e-17			Smtnl2	2611.55	-2.23132	0.0733769	-30.4091	4.16792e-203	2.62177e-201
Pqlc3	708.529	-1.00792	0.161301	-6.24871	4.14e-10	1.95e-08			Dync2li1	529.088	-2.22715	0.149068	-14.9405	1.79636e-50	2.23949e-49
Ndst1	4121.01	-1.0067	0.156878	-6.41706	1.39e-10	6.94e-09			ENSMUSG00000100214	58.7369	-2.22444	0.45341	-4.90602	9.29429e-07	2.40148e-06
Fam20a	1630.04	-1.00448	0.159352	-6.30353	2.91e-10	1.4e-08			Abhd3	79.4344	-2.22014	0.390599	-5.68392	1.3164e-08	3.94126e-08
Rnf213	19135.8	-1.00411	0.154639	-6.49324	8.4e-11	4.3e-09			Castor2	568.374	-2.21455	0.142513	-15.5392	1.88276e-54	2.49264e-53
Col11a1	199.523	4.26968	0.334793	12.7532	2.99e-37	9.12e-35			Slc5a2	252.678	-2.2135	0.218209	-10.1439	3.52602e-24	2.23159e-23
Flrt3	48.721	3.59313	0.601377	5.97484	2.3e-09	9.14e-08			Gabarapl1	11773.1	-2.21148	0.0381987	-57.894	0	0
Gpsm3	146.218	2.95959	0.32689	9.05376	1.38e-19	1.65e-17			Slc16a4	334.354	-2.20822	0.197433	-11.1846	4.84837e-29	3.64348e-28
Zfp658	55.0492	2.70545	0.500286	5.40781	6.38e-08	1.95e-06			Sbk1	451.66	-2.2072	0.166663	-13.2435	4.92201e-40	4.95882e-39
Adamts6	27.6189	2.58356	0.702594	3.67718	0.000235831	0.00253627			Arrdc2	182.923	-2.20662	0.250143	-8.82143	1.13008e-18	5.71587e-18
Gprc5a	102.429	2.58329	0.374711	6.8941	5.42e-12	3.34e-10			Pdgfra	147.124	-2.20576	0.277691	-7.94322	1.97002e-15	8.65078e-15
Trps1	86.2724	2.50652	0.408434	6.13691	8.41e-10	3.65e-08			Aldh3b1	984.59	-2.20393	0.109434	-20.1394	3.3334e-90	7.6213e-89
Igf2bp3	40.3611	2.45225	0.607557	4.03624	5.43e-05	0.000727265			Bst2	121.624	-2.20063	0.308723	-7.12818	1.01703e-12	3.93843e-12
Calhm5	97.8629	2.36223	0.394014	5.9953	2.03e-09	8.22e-08			Aph1c	37.6172	-2.19114	0.555979	-3.94104	8.11279e-05	0.000177027
Bcat1	306.368	2.35164	0.222392	10.5743	3.92e-26	6.93e-24			Spns2	4879.78	-2.19084	0.0531762	-41.1997	0	0
Pcdh19	50.4735	2.31632	0.513034	4.51495	6.33e-06	0.000115522			Slc2a8	242.96	-2.18986	0.217417	-10.0722	7.33443e-24	4.57414e-23
Fhl1	752.569	2.16731	0.161528	13.4176	4.77e-41	1.66e-38			Gm11747	1574.55	-2.18353	0.0893631	-24.4343	7.39094e-132	2.63185e-130
Gm47283	58.7155	2.09475	0.57834	3.62201	0.000292323	0.00302887			Ccdc141	29.9903	-2.1828	0.636739	-3.42809	0.000607844	0.00119581
Ank2	30.7646	2.08153	0.614066	3.38975	0.00069957	0.00610621			Map3k8	114.282	-2.18197	0.329676	-6.61853	3.62782e-11	1.29221e-10
Mrgprf	195.238	2.05594	0.262824	7.82249	5.18e-15	4.38e-13			Slc16a5	95.1319	-2.17868	0.365683	-5.95784	2.55597e-09	8.07588e-09
Ropn1l	42.2067	1.95932	0.534956	3.66258	0.000249688	0.00266882			Mt1	7839.51	-2.17604	0.0523443	-41.5717	0	0
Rrad	52.3074	1.90868	0.476124	4.00878	6.1e-05	0.000804858			Esr1	307.021	-2.17449	0.20768	-10.4704	1.18119e-25	7.84e-25
Cd248	515.699	1.85544	0.183153	10.1305	4.04e-24	6.48e-22			Elmo3	534.113	-2.1692	0.170407	-12.7295	4.05168e-37	3.79217e-36
Rab3b	182.109	1.81287	0.276063	6.56685	5.14e-11	2.71e-09			Rell2	232.248	-2.16855	0.228659	-9.48375	2.45309e-21	1.39829e-20
Krt14	169.19	1.79106	0.289178	6.19362	5.88e-10	2.66e-08			Cd14	209.183	-2.16705	0.236992	-9.144	6.01855e-20	3.21197e-19
Gm25767	47.1777	1.75183	0.494657	3.54149	0.000397866	0.00389085			Oplah	8388.96	-2.16583	0.0441193	-49.0902	0	0
5430403G16Rik	110.679	1.74451	0.349606	4.98992	6.04e-07	1.5e-05			Cd59a	97.481	-2.16561	0.349304	-6.1998	5.65338e-10	1.87217e-09
Pcdh18	54.1339	1.73402	0.45978	3.77141	0.00016233	0.00183657			Mme	1671.11	-2.16274	0.0879707	-24.5848	1.8385e-133	6.7008e-132
Edn1	426.942	1.69173	0.204798	8.26046	1.45e-16	1.41e-14			Septin4	69.9248	-2.16039	0.417641	-5.17284	2.30566e-07	6.27536e-07
Tpm2	696.062	1.6662	0.174208	9.56445	1.13e-21	1.56e-19			Syngap1	743.584	-2.15803	0.134042	-16.0996	2.56782e-58	3.61596e-57
Niban1	61.2219	1.66311	0.438431	3.79331	0.00014865	0.00170877			Nudt17	81.5367	-2.15761	0.380479	-5.67078	1.42149e-08	4.23848e-08
Camkk1	80.2933	1.65199	0.394857	4.18376	2.87e-05	0.000417414			C130083M11Rik	41.5329	-2.15698	0.51951	-4.15195	3.29659e-05	7.47098e-05
Bhlhe41	73.4551	1.63824	0.401202	4.08333	4.44e-05	0.000609862			Gm17017	55.4074	-2.15582	0.460177	-4.68476	2.80286e-06	6.95695e-06
Nrg2	54.6508	1.62907	0.463762	3.51273	0.000443525	0.00423871			Usp2	128.666	-2.15484	0.29571	-7.28699	3.16949e-13	1.25845e-12
Il18rap	74.1675	1.61927	0.407532	3.97335	7.09e-05	0.000912813			Acy3	80.0587	-2.15383	0.390879	-5.51022	3.58376e-08	1.03423e-07
9830144P21Rik	105.562	1.61134	0.351192	4.5882	4.47e-06	8.53e-05			Lgalsl	1157.72	-2.15068	0.103367	-20.8064	3.78775e-96	9.31305e-95
Pals2	1720.69	1.59624	0.135487	11.7815	4.86e-32	1.18e-29			Lipe	722.401	-2.13675	0.126761	-16.8566	9.38819e-64	1.43274e-62
Zfp87	120.241	1.59536	0.336532	4.74059	2.13e-06	4.51e-05			Abca8b	116.787	-2.13216	0.328877	-6.48316	8.98219e-11	3.12925e-10
Lmo7	290.541	1.573	0.251401	6.25693	3.93e-10	1.85e-08			Gm17040	88.8912	-2.1275	0.359521	-5.91758	3.26706e-09	1.02469e-08
Txnip	1521.92	1.57103	0.134679	11.665	1.92e-31	4.34e-29			Ndfip1	8666.37	-2.12405	0.0423529	-50.1512	0	0
Gm5417	78.7193	1.57023	0.400142	3.92419	8.7e-05	0.00108866			Il34	969.171	-2.11424	0.10963	-19.2852	7.14975e-83	1.47176e-81
Neat1	892.437	1.56018	0.153105	10.1902	2.19e-24	3.61e-22			Wnt5a	4687.24	-2.10747	0.0608101	-34.6566	3.55219e-263	3.09991e-261
Scnn1a	162.425	1.55615	0.287664	5.40961	6.32e-08	1.94e-06			Rgs10	2573.27	-2.10722	0.0693294	-30.3943	6.53743e-203	4.0915e-201
Mthfd2	939.71	1.54965	0.15275	10.145	3.49e-24	5.66e-22			Fam234a	17514.9	-2.10615	0.0368314	-57.1835	0	0
Ankrd37	71.898	1.54492	0.398591	3.87595	0.000106208	0.00128387			Il3ra	398.084	-2.10588	0.169236	-12.4435	1.51747e-35	1.38472e-34
Hmga2	1922.78	1.53061	0.140406	10.9014	1.14e-27	2.35e-25			Soat1	24803.4	-2.09968	0.0310027	-67.7257	0	0
Ppp1r3b	295.937	1.50972	0.21658	6.97073	3.15e-12	1.99e-10			Spry4	942.72	-2.09483	0.12298	-17.034	4.59439e-65	7.15247e-64
Zfp599	151.618	1.50434	0.284475	5.28812	1.24e-07	3.55e-06			Casp6	2267.86	-2.09308	0.0761427	-27.4889	2.38392e-166	1.15849e-164
Sqor	185.263	1.49217	0.262832	5.67726	1.37e-08	4.81e-07			Lrrc61	156.106	-2.09237	0.266511	-7.85096	4.12853e-15	1.79198e-14
Styk1	64.219	1.4921	0.44398	3.36075	0.00077732	0.00665143			Fam3c	3808.5	-2.09137	0.0610798	-34.2401	6.13333e-257	5.20577e-255
Lhx2	79.6303	1.45612	0.425275	3.42395	0.000617181	0.00552295			Brpf3	2145.93	-2.0836	0.0787525	-26.4576	2.98272e-154	1.29691e-152
8030451A03Rik	236.538	1.44877	0.235951	6.14014	8.25e-10	3.6e-08			Prcd	98.2586	-2.0818	0.370123	-5.62461	1.85929e-08	5.49365e-08
Lrp8	124.329	1.44334	0.321677	4.48691	7.23e-06	0.000128737			Zfp467	349.288	-2.07856	0.18091	-11.4894	1.49099e-30	1.18363e-29
Epb41l4a	202.839	1.44136	0.260196	5.53953	3.03e-08	9.93e-07			Cpq	2526.4	-2.06575	0.0718111	-28.7665	5.63766e-182	3.05074e-180
Cdkl5	175.341	1.43227	0.280061	5.11412	3.15e-07	8.37e-06			Bbs2	258.529	-2.06464	0.209542	-9.85315	6.64284e-23	4.00965e-22
Vcam1	164.78	1.42244	0.285111	4.98907	6.07e-07	1.5e-05			1700101I11Rik	401.65	-2.06216	0.169478	-12.1677	4.61758e-34	4.06978e-33
Zfp689	82.0928	1.4217	0.388489	3.65956	0.000252653	0.00268872			Creg1	3163.44	-2.06159	0.0635222	-32.4546	4.67034e-231	3.46556e-229
Acta2	11522.3	1.41225	0.116081	12.1661	4.71e-34	1.25e-31			Pcdhb14	97.0027	-2.05474	0.3564	-5.76527	8.1528e-09	2.47986e-08
Spry1	112.623	1.39039	0.346402	4.0138	5.97e-05	0.000788787			Zcchc24	595.29	-2.0519	0.138568	-14.8079	1.3017e-49	1.59237e-48
Arid3a	199.473	1.38658	0.277	5.0057	5.57e-07	1.4e-05			Vmac	358.721	-2.04231	0.18535	-11.0187	3.10626e-28	2.27902e-27
Gm42688	98.4168	1.3794	0.389686	3.53978	0.000400462	0.00390467			Arhgap45	77.9834	-2.0415	0.404721	-5.04423	4.55346e-07	1.20595e-06
Rassf2	474.122	1.35736	0.189796	7.1517	8.57e-13	5.74e-11			Rbks	67.0704	-2.04142	0.418284	-4.88048	1.05829e-06	2.72308e-06
Cebpd	473.601	1.3278	0.182882	7.2604	3.86e-13	2.66e-11			Gnpda1	4641.98	-2.03715	0.0535149	-38.0669	0	0
Gm15441	410.949	1.31744	0.195159	6.75062	1.47e-11	8.5e-10			Thra	1555.21	-2.02878	0.0875465	-23.1738	8.37113e-119	2.6463e-117
Tgfb1i1	392.225	1.31527	0.212986	6.17537	6.6e-10	2.96e-08			Fbxo2	400.348	-2.02852	0.181246	-11.1921	4.458e-29	3.36032e-28
Papss2	262.35	1.30494	0.225159	5.79566	6.81e-09	2.54e-07			Txndc16	269.881	-2.02613	0.210378	-9.63093	5.91922e-22	3.45181e-21
Zfp111	233.752	1.2851	0.246425	5.21498	1.84e-07	5.14e-06			Il18	324.343	-2.02562	0.18831	-10.7568	5.50408e-27	3.87537e-26
Rasl11b	124.326	1.27956	0.3216	3.97874	6.93e-05	0.000894275			Clip2	441.188	-2.01819	0.161427	-12.5022	7.26179e-36	6.66085e-35
Reep6	103.99	1.25423	0.340189	3.68687	0.000227032	0.00246338			Slc22a5	466.122	-2.01353	0.15722	-12.8071	1.4963e-37	1.41543e-36
Gm7336	163.133	1.25183	0.278248	4.49899	6.83e-06	0.000123585			Gm15655	1466.96	-2.00907	0.0948212	-21.188	1.23187e-99	3.12174e-98
mt-Rnr1	1208.56	1.24595	0.140578	8.86304	7.79e-19	8.78e-17			Rasl11b	91.9396	-2.00317	0.357402	-5.60483	2.08464e-08	6.14045e-08
Dmpk	648.093	1.23419	0.165733	7.44685	9.56e-14	7.42e-12			Bckdha	1203.95	-2.00247	0.0985021	-20.3293	7.08535e-92	1.66291e-90
1700006J14Rik	133.772	1.23204	0.310467	3.96836	7.24e-05	0.000929224			Slc66a2	554.226	-2.00063	0.142731	-14.0168	1.23004e-44	1.35852e-43
Zbtb3	112.855	1.2211	0.321342	3.79999	0.000144702	0.00167127			Jcad	109.441	10.1581	1.47045	6.90818	4.9092e-12	1.83625e-11
Pdgfra	854.161	1.20972	0.17785	6.80195	1.03e-11	6.2e-10			Col11a1	485.011	9.31298	0.845405	11.016	3.19971e-28	2.34481e-27
Foxf2	201.561	1.20332	0.268632	4.47943	7.48e-06	0.00013217			Upp1	38.0442	8.63537	1.52272	5.67103	1.41939e-08	4.23323e-08
Nova1	146.381	1.19251	0.311467	3.82867	0.000128835	0.00150803			1700020G17Rik	21.802	7.83243	1.57964	4.95836	7.10901e-07	1.85658e-06
Inhba	116.859	1.18951	0.326547	3.64268	0.000269816	0.00283204			Gm16596	20.0697	7.70833	1.59261	4.84007	1.29797e-06	3.31911e-06
Lhx9	176.414	1.18591	0.2962	4.00373	6.24e-05	0.000816937			Ephb2	122.244	7.30266	0.878775	8.31004	9.56717e-17	4.47045e-16
Bbs12	101.746	1.18103	0.344178	3.43144	0.000600385	0.00540254			Akap6	52.1778	6.66084	1.099	6.06081	1.35442e-09	4.36174e-09
Zfp9	350.519	1.17827	0.226947	5.19182	2.08e-07	5.73e-06			Papss2	173.516	6.38365	0.558111	11.4379	2.70201e-30	2.13677e-29
Med18	146.441	1.17321	0.290322	4.04105	5.32e-05	0.000713297			Glipr2	159.906	6.29608	0.566274	11.1184	1.0204e-28	7.59444e-28
Zswim3	177.122	1.1713	0.264208	4.43325	9.28e-06	0.000160429			Nav3	99.3335	6.29543	0.718202	8.76554	1.85878e-18	9.32172e-18
Zfp467	330.269	1.16327	0.208376	5.58253	2.37e-08	7.89e-07			Krt14	1771.82	6.25605	0.169351	36.9414	1.00096e-298	1.06016e-296
Wdr76	455.78	1.14905	0.186419	6.1638	7.1e-10	3.14e-08			Sema7a	6.40944	6.06433	1.86847	3.2456	0.00117202	0.00223167
Anxa2	5937.84	1.1478	0.123248	9.31287	1.24e-20	1.61e-18			Ankrd1	2668.45	6.00358	0.12963	46.3131	0	0
Slc20a1	634.539	1.14707	0.200479	5.72166	1.05e-08	3.79e-07			Abcb1b	31.4325	5.87636	1.14612	5.12717	2.94129e-07	7.92358e-07
Creb5	184.163	1.14557	0.347319	3.29833	0.000972619	0.00797469			Tagln	4427.38	5.85957	0.0992901	59.0147	0	0
Gm43126	281.451	1.1428	0.222196	5.1432	2.7e-07	7.25e-06			Pcolce2	70.07	5.76009	0.747523	7.70557	1.30261e-14	5.50546e-14
Ccne1	224.379	1.12356	0.257023	4.37141	1.23e-05	0.000206051			Eml1	129.685	5.61259	0.526367	10.6629	1.51806e-26	1.04918e-25
Magohb	292.938	1.1202	0.220371	5.08325	3.71e-07	9.68e-06			Map6	592.514	5.27114	0.348341	15.1321	9.9421e-52	1.27013e-50
Stat2	395.159	1.1162	0.192111	5.81017	6.24e-09	2.35e-07			Pknox2	9.40992	5.1091	1.67137	3.05683	0.00223688	0.00409929
Zfp60	181.231	1.1157	0.287107	3.88602	0.0001019	0.00123895			Ccnb1-ps	17.1445	5.01723	1.24046	4.04466	5.23995e-05	0.000116745
Snai1	169.287	1.10111	0.28255	3.89705	9.74e-05	0.00119125			Postn	24.7739	4.99325	1.08167	4.61625	3.90733e-06	9.58236e-06
Tsc22d3	226.973	1.09959	0.244871	4.49049	7.11e-06	0.000127334			Brsk1	16.9246	4.91871	1.2469	3.94474	7.98851e-05	0.00017453
Tnc	4349.12	1.09829	0.134741	8.15117	3.6e-16	3.38e-14			Col1a1	30275.4	4.78095	0.0376009	127.15	0	0
Aldh1l2	733.423	1.09774	0.161404	6.8012	1.04e-11	6.2e-10			Gm13372	128.015	4.75222	0.43271	10.9825	4.64112e-28	3.38112e-27
Sardh	1976.08	1.09613	0.144179	7.60255	2.9e-14	2.34e-12			Snhg18	25.6914	4.58234	0.923889	4.95984	7.05522e-07	1.84331e-06
Sptbn2	175.45	1.09097	0.287027	3.80094	0.00014415	0.00166647			Lrp8	437.752	4.55389	0.231923	19.6354	7.71062e-86	1.65886e-84
Asns	1147.46	1.08987	0.147322	7.39792	1.38e-13	1.04e-11			Lpar1	348.42	4.54608	0.259017	17.5513	5.8166e-69	9.61057e-68
Arhgdib	4284.25	1.08848	0.118613	9.17678	4.44e-20	5.52e-18			Gm20667	24.353	4.50051	0.933316	4.82206	1.42083e-06	3.61835e-06
Sardhos	173.381	1.08218	0.292724	3.69693	0.000218227	0.00237631			Epb41l4a	394.151	4.44732	0.24563	18.1058	2.86859e-73	5.04221e-72
Pdzrn3	269.28	1.0807	0.244556	4.41904	9.91e-06	0.000170142			Gm11149	51.2718	4.43208	0.635949	6.96924	3.18664e-12	1.20614e-11
Bdnf	348.791	1.07988	0.210852	5.1215	3.03e-07	8.06e-06			Tnfrsf21	12.0846	4.39339	1.32516	3.31536	0.000915245	0.00176387
Nr2f1	708.271	1.07731	0.160066	6.73044	1.69e-11	9.63e-10			P4ha2	11.6556	4.33541	1.33382	3.25038	0.0011525	0.00219788
Cdca7	990.826	1.07245	0.147458	7.27293	3.52e-13	2.44e-11			Lhfpl2	257.636	4.31672	0.280385	15.3957	1.74952e-53	2.28693e-52
Fn1	63340.7	1.07083	0.113539	9.43144	4.04e-21	5.42e-19			Lrp12	60.4986	4.29544	0.591395	7.26322	3.77979e-13	1.49503e-12
Ctsc	514.796	1.06957	0.178672	5.98625	2.15e-09	8.58e-08			Sema5a	27.5276	4.28471	0.863271	4.96334	6.92908e-07	1.81227e-06
Gale	433.029	1.06758	0.19914	5.36097	8.28e-08	2.45e-06			Col5a1	2696.17	4.27826	0.21549	19.8536	1.02577e-87	2.25779e-86
Cd44	1028.48	1.06663	0.159946	6.66871	2.58e-11	1.41e-09			Nfatc1	148.252	4.26633	1.33773	3.18925	0.00142645	0.00268599
Rad51ap1	288.34	1.06241	0.21726	4.89006	1.01e-06	2.35e-05			Pdlim4	26.3843	4.2612	0.860559	4.95166	7.35813e-07	1.91841e-06
Ccnf	836.784	1.05805	0.155689	6.79593	1.08e-11	6.4e-10			Inhba	450.669	4.23185	0.208296	20.3165	9.1911e-92	2.14898e-90
Ifrd2	644.527	1.05404	0.168919	6.23994	4.38e-10	2.04e-08			Mthfd2	1134.8	4.09579	0.130332	31.4257	9.00865e-217	6.16769e-215
Zfp932	131.814	1.05103	0.300955	3.49233	0.000478834	0.004502			Ncam1	444.857	4.04534	0.210338	19.2326	1.97646e-82	4.04163e-81
Hoxa1	152.403	1.04992	0.283531	3.70304	0.000213035	0.00233228			Naaladl1	16.5561	4.03821	1.06832	3.77998	0.000156842	0.000331823
Jag1	426.603	1.0483	0.231947	4.51956	6.2e-06	0.000113377			Fosl1	124.653	4.03758	0.393732	10.2547	1.1278e-24	7.24881e-24
Gm17080	494.535	1.04419	0.189475	5.51099	3.57e-08	1.14e-06			Acsbg1	59.5796	3.98395	1.19552	3.33241	0.000860985	0.001665
Spp1	901.852	1.04333	0.15627	6.67645	2.45e-11	1.35e-09			Mkx	84.3872	3.9376	0.472115	8.34034	7.40779e-17	3.47585e-16
Slc7a5	2724.9	1.04174	0.122469	8.50611	1.8e-17	1.87e-15			Rarb	147.257	3.93589	0.347922	11.3125	1.13739e-29	8.77617e-29
Fbxo44	379.121	1.02778	0.194774	5.27677	1.31e-07	3.76e-06			2810430I11Rik	106.787	3.93303	0.981047	4.00901	6.09732e-05	0.000134949
Gm10143	1393.25	1.02131	0.138615	7.36794	1.73e-13	1.28e-11			Col12a1	131.777	3.92192	0.361724	10.8423	2.16998e-27	1.54631e-26
9930012K11Rik	538.896	1.01755	0.176096	5.77838	7.54e-09	2.8e-07			Mfsd2a	434.715	3.90867	0.201217	19.4251	4.73316e-84	9.90766e-83
Zfp526	195.625	1.01723	0.253329	4.01546	5.93e-05	0.000784933			Vcan	375.044	3.83329	0.386504	9.91785	3.4818e-23	2.12649e-22
Pfkfb4	226.83	1.01334	0.241745	4.19176	2.77e-05	0.000406842			Ltbp1	876.225	3.82969	0.140007	27.3536	9.79773e-165	4.74271e-163
Top1mt	150.531	1.01252	0.303463	3.33654	0.000848271	0.00711368			Col4a3	594.943	3.82832	0.171746	22.2906	4.55796e-110	1.33213e-108
2900026A02Rik	1148.04	1.01116	0.155053	6.5214	6.97e-11	3.61e-09			Spp1	345.086	3.78324	0.223727	16.9101	3.79112e-64	5.8215e-63
Tagln	16620.2	1.00236	0.116182	8.62748	6.27e-18	6.76e-16			Prss23	7153.52	3.77735	0.0566795	66.644	0	0
									Erfe	77.2912	3.7307	0.881515	4.23215	2.31469e-05	5.31474e-05
									Prss23os	4617.27	3.68413	0.0634641	58.0506	0	0
									Mfap3l	90.4396	3.67728	0.420229	8.75064	2.1214e-18	1.06087e-17
									Ccl7	123.66	3.67696	0.375032	9.80438	1.07807e-22	6.4632e-22
									Cd109	222.822	3.66552	0.268719	13.6407	2.29248e-42	2.44058e-41
									Cd44	2119.73	3.64722	0.0978527	37.2725	4.5757e-304	5.01789e-302
									2810408I11Rik	74.1116	3.62318	0.460297	7.87141	3.5067e-15	1.52581e-14
									Fstl1	9566.01	3.60435	0.0494948	72.8227	0	0
									Snai1	63.8679	3.58812	0.494477	7.25639	3.9755e-13	1.57043e-12
									Dcbld1	70.5906	3.57217	0.474122	7.53428	4.91024e-14	2.02219e-13
									Pdgfb	4143.16	3.51539	0.0661035	53.1801	0	0
									Spn	22.8073	3.51033	0.819654	4.2827	1.84637e-05	4.27907e-05
									Kdelr3	351.49	3.50068	0.210745	16.611	5.79982e-62	8.73285e-61
									Serpine1	8859.1	3.44884	0.0483221	71.3719	0	0
									Mamdc2	1046.48	3.42472	0.287156	11.9263	8.63064e-33	7.31038e-32
									AI506816	136.766	3.41324	0.331629	10.2924	7.62864e-25	4.94167e-24
									Plk2	3598.56	3.38161	0.0687482	49.1883	0	0
									Relt	42.5766	3.35856	1.20785	2.78062	0.00542548	0.00943879
									Aldh1a3	83.5295	3.3447	0.420018	7.96323	1.67605e-15	7.38606e-15
									Dlx1	28.8787	3.3362	0.712672	4.68125	2.85125e-06	7.06937e-06
									Jag1	760.05	3.30359	0.139616	23.6621	8.86977e-124	2.9868e-122
									Flrt3	78.1265	3.301	0.434237	7.60185	2.91927e-14	1.2168e-13
									Clspn	417.904	3.27642	0.189688	17.2727	7.55764e-67	1.21314e-65
									Usp43	656.299	3.24101	0.150777	21.4954	1.71861e-102	4.53128e-101
									Morrbid	76.3079	3.22749	0.441946	7.30292	2.81596e-13	1.12204e-12
									Gm13442	349.567	3.22123	0.206882	15.5704	1.1575e-54	1.53903e-53
									E2f7	499.861	3.19586	0.169988	18.8006	7.47215e-79	1.42893e-77
									Atf3	354.569	3.18301	0.207605	15.3321	4.66882e-53	6.07094e-52
									Ckb	129.248	3.17939	0.32993	9.63654	5.60427e-22	3.27276e-21
									Mthfd1l	684.588	3.17325	0.153459	20.6781	5.44919e-95	1.32926e-93
									Tubb6	4540.9	3.17077	0.0609468	52.0253	0	0
									Fhod3	100.419	3.16753	0.379352	8.34986	6.83452e-17	3.21052e-16
									Slco5a1	93.4159	3.16591	0.392411	8.06783	7.1561e-16	3.21765e-15
									Nanos1	159.585	3.14328	0.303343	10.3621	3.68641e-25	2.40812e-24
									Gjb3	914.665	3.14074	0.304334	10.32	5.71986e-25	3.72663e-24
									Fras1	921.275	3.1041	0.130233	23.8349	1.45084e-125	5.04835e-124
									Pmch	59.454	3.09946	0.509059	6.0886	1.13904e-09	3.69598e-09
									Pif1	253.24	3.07876	0.235359	13.0811	4.22101e-39	4.15793e-38
									Lipg	202.585	3.06698	0.270197	11.3509	7.34084e-30	5.72844e-29
									Tspan2	756.211	3.06642	0.135382	22.6502	1.38925e-113	4.13837e-112
									1700006J14Rik	142.471	3.03065	0.314858	9.62542	6.2449e-22	3.63831e-21
									Slc7a11	210.217	3.0223	0.256929	11.7632	6.04358e-32	5.00616e-31
									4930579G24Rik	226.199	3.01879	0.244385	12.3526	4.71622e-35	4.24426e-34
									Ccl2	573.692	3.01491	0.159034	18.9576	3.82077e-80	7.50349e-79
									Aif1l	3386.17	3.00869	0.0680726	44.1983	0	0
									Pimreg	580.34	2.96697	0.160081	18.5342	1.09447e-76	2.04258e-75
									Nebl	128.986	2.95869	0.357521	8.27559	1.27825e-16	5.94595e-16
									Dlgap5	1094.43	2.95838	0.113842	25.9867	6.99727e-149	2.93933e-147
									2010204K13Rik	25.317	2.95575	0.74981	3.94199	8.08069e-05	0.000176389
									Tns1	8897.8	2.95458	0.045519	64.9087	0	0
									Polq	309.646	2.91913	0.217944	13.394	6.55774e-41	6.7776e-40
									Col4a4	1080.53	2.90853	0.112834	25.777	1.6074e-146	6.6176e-145
									Lyn	336.641	2.90186	0.198158	14.6442	1.46739e-48	1.7552e-47
									Apoo-ps	25.1063	2.88237	0.737037	3.91076	9.20063e-05	0.000199465
									Suv39h2	217.549	2.87795	0.255077	11.2827	1.59804e-29	1.22618e-28
									Ube2c	1879.01	2.87691	0.0895696	32.1193	2.37381e-226	1.69059e-224
									Aurka	1241.11	2.87258	0.109234	26.2974	2.05264e-152	8.80148e-151
									Hmga2	2492.54	2.86162	0.0789271	36.2565	7.83784e-288	8.02698e-286
									Cip2a	1561.13	2.86135	0.0952578	30.0379	3.14056e-198	1.87105e-196
									Plcxd2	225.15	2.84482	0.24222	11.7448	7.51362e-32	6.21139e-31
									Mettl24	18.9532	2.84431	0.820393	3.46701	0.000526273	0.00104262
									Klhl13	488.022	2.82715	0.16752	16.8765	6.69972e-64	1.02624e-62
									Lrr1	68.7503	2.8141	0.432312	6.50941	7.54446e-11	2.63875e-10
									Gm36569	940.217	2.80889	0.119373	23.5303	1.99578e-122	6.61275e-121
									Aldh1l2	214.032	2.79354	0.278624	10.0262	1.16956e-23	7.25019e-23
									Cenpe	1304.84	2.78317	0.103708	26.8367	1.20688e-158	5.51869e-157
									Pdk1	139.119	2.78014	0.33424	8.3178	8.96075e-17	4.19342e-16
									Cdk18	46.9045	2.777	0.559739	4.96124	7.00441e-07	1.83158e-06
									Cyp1b1	6491.67	2.77464	0.0500898	55.3934	0	0
									Ifrd1	2025.24	2.76171	0.0858279	32.1773	3.66209e-227	2.62316e-225
									Adamts1	9184.2	2.76091	0.0438175	63.0092	0	0
									Gm27219	18.7279	2.75471	0.833973	3.30312	0.000956148	0.00183927
									Cdkn3	312.813	2.7488	0.202024	13.6063	3.67609e-42	3.90352e-41
									Flt1	2093.23	2.74795	0.0832711	33.0001	8.10313e-239	6.27587e-237
									Gm38037	90.525	2.74427	0.389106	7.05276	1.75407e-12	6.71084e-12
									Gm8773	83.8164	2.72451	0.927911	2.93618	0.00332284	0.0059521
									Nsl1	169.298	2.72248	0.288033	9.45195	3.32566e-21	1.88353e-20
									Depdc1a	766.162	2.72073	0.145859	18.6532	1.18922e-77	2.23964e-76
									Spsb4	185.847	2.71739	0.269134	10.0968	5.70777e-24	3.57768e-23
									Dhrs9	53.1614	2.71653	0.50878	5.33931	9.33023e-08	2.62118e-07
									Ptrh1	205.827	2.68771	0.271798	9.88864	4.66317e-23	2.83682e-22
									Fancd2	349.35	2.68376	0.208774	12.8549	8.07633e-38	7.69269e-37
									Vcam1	204.41	2.68202	0.251362	10.67	1.40691e-26	9.7399e-26
									Spc24	633.015	2.68108	0.159735	16.7846	3.16572e-63	4.78994e-62
									Kirrel3	55.9137	2.67691	0.485911	5.50907	3.60743e-08	1.04034e-07
									Fn1	46170.4	2.67183	0.0292573	91.3216	0	0
									Ticrr	403.754	2.66755	0.177029	15.0684	2.61356e-51	3.30482e-50
									Gask1b	7206.16	2.66387	0.0492157	54.1264	0	0
									Bub1	858.923	2.65841	0.122122	21.7685	4.611e-105	1.26415e-103
									Iqgap3	1661.22	2.65182	0.0897474	29.5476	7.04217e-192	4.04012e-190
									Pgk1-rs7	17.5524	2.6495	0.852419	3.10821	0.00188223	0.00348649
									Stbd1	84.6951	2.64808	0.387687	6.83046	8.46408e-12	3.13095e-11
									Gm7008	510.47	2.64573	0.159408	16.5972	7.29883e-62	1.09766e-60
									Rad51ap1	307.711	2.64461	0.201406	13.1308	2.19399e-39	2.17503e-38
									Cep126	202.552	2.63467	0.250619	10.5126	7.55421e-26	5.07381e-25
									Mcm10	661.362	2.63372	0.140389	18.7602	1.59834e-78	3.04716e-77
									Hrob	264.919	2.63291	0.481531	5.4678	4.55665e-08	1.30436e-07
									Noct	476.57	2.62757	0.340421	7.71861	1.17602e-14	4.98232e-14
									Pwwp3b	251.472	2.62188	0.233765	11.2159	3.40829e-29	2.58321e-28
									Plk1	2099.88	2.62107	0.0799682	32.7764	1.27679e-235	9.76667e-234
									Anln	4463.58	2.62071	0.0574462	45.6203	0	0
									Mki67	5764.65	2.61648	0.0526368	49.7082	0	0
									Mybl2	534.204	2.61605	0.15977	16.3739	2.93825e-60	4.29846e-59
									Nuf2	877.779	2.61334	0.123472	21.1655	1.98698e-99	5.02502e-98
									Gm14024	100.57	2.61111	0.350749	7.44439	9.73919e-14	3.96088e-13
									Gm25767	26.8945	2.60662	0.713732	3.65209	0.000260114	0.000535527
									Tacc3	1499.68	2.60214	0.0980992	26.5255	4.9191e-155	2.16931e-153
									Tpx2	3395.99	2.60018	0.0680878	38.1886	0	0
									Ska1	264.195	2.59987	0.231839	11.2141	3.47611e-29	2.63301e-28
									9330159M07Rik	17.5038	2.59879	0.835701	3.10971	0.00187269	0.00346985
									Wnt10a	1338.51	2.59759	0.105739	24.566	2.921e-133	1.0615e-131
									Gm42893	56.9273	2.59539	0.477613	5.43408	5.50804e-08	1.56945e-07
									Pbk	681.526	2.59494	0.13665	18.9897	2.077e-80	4.10497e-79
									Melk	745.672	2.58906	0.131783	19.6464	6.21227e-86	1.34116e-84
									Mid2	443.484	2.58301	0.169643	15.2262	2.37043e-52	3.05347e-51
									Rad18	346.781	2.58213	0.1904	13.5616	6.76515e-42	7.15916e-41
									Nek2	991.405	2.58058	0.127454	20.2471	3.76862e-91	8.74545e-90
									Aunip	231.078	2.57989	0.231121	11.1625	6.22073e-29	4.65503e-28
									Recql4	212.932	2.56875	0.243826	10.5352	5.94679e-26	4.01157e-25
									Cdc6	482.4	2.56758	0.163812	15.6739	2.28028e-55	3.08485e-54
									Pclaf	1456.1	2.56638	0.0960015	26.7327	1.96113e-157	8.83721e-156
									Prkg2	549.394	2.56638	0.158027	16.2401	2.62599e-59	3.77509e-58
									Tfrc	5173.9	2.55839	0.0533863	47.9222	0	0
									Ccnb1	2128.11	2.55684	0.180709	14.1489	1.89653e-45	2.1211e-44
									Kif18b	727.335	2.55625	0.132803	19.2484	1.4562e-82	2.98762e-81
									Fancb	163.323	2.55254	0.277696	9.19184	3.8617e-20	2.07881e-19
									Sema3a	3426.81	2.549	0.0711765	35.8124	7.09125e-281	7.02998e-279
									Trim16	431.95	2.54879	0.173568	14.6847	8.08284e-49	9.70567e-48
									Ccne1	191.443	2.54555	0.273691	9.30084	1.39343e-20	7.66079e-20
									Tyro3	1639.05	2.53965	0.0919126	27.6312	4.69774e-168	2.3193e-166
									Gm15452	34.7391	2.53914	0.58948	4.30742	1.65169e-05	3.83794e-05
									Rab32	391.844	2.53745	0.186785	13.5849	4.92295e-42	5.21412e-41
									Cenpi	438.819	2.53621	0.176249	14.3899	5.98748e-47	6.90203e-46
									Espl1	947.571	2.53107	0.116931	21.6459	6.64701e-104	1.79065e-102
									Afap1l2	669.385	2.52577	0.14035	17.9963	2.08353e-72	3.61612e-71
									Gen1	251.676	2.52311	0.224525	11.2375	2.66725e-29	2.03026e-28
									Troap	420.156	2.52285	0.172773	14.6021	2.72247e-48	3.24082e-47
									Gls2	20.1081	2.51422	0.847535	2.96651	0.00301199	0.00542904
									Emp1	2952.68	2.51309	0.0676329	37.1578	3.28321e-302	3.53787e-300
									Rrm2	2683.26	2.50377	0.071933	34.807	1.90562e-265	1.69888e-263
									Lhx2	28.002	2.49764	0.657708	3.79749	0.000146168	0.000309996
									Gins1	235.034	2.49354	0.248993	10.0145	1.31598e-23	8.14565e-23
									Cenpa	1218.83	2.48557	0.115497	21.5206	9.97719e-103	2.64182e-101
									Sapcd2	186.06	2.4828	0.263615	9.41828	4.58538e-21	2.57696e-20
									Ptprb	96.5217	2.48244	0.372965	6.65597	2.81446e-11	1.00917e-10
									Shmt2	2676.78	2.47613	0.0714926	34.6348	7.55626e-263	6.54805e-261
									Cenps	131.259	2.47308	0.303817	8.14005	3.95116e-16	1.8001e-15
									Diaph3	2241.19	2.47179	0.0767314	32.2136	1.14024e-227	8.21503e-226
									Prc1	2989.19	2.46696	0.0702007	35.1415	1.56814e-270	1.4948e-268
									Kntc1	816.096	2.46682	0.123752	19.9335	2.0831e-88	4.64276e-87
									2810429I04Rik	69.2303	2.46584	0.432779	5.69769	1.21438e-08	3.64727e-08
									Gm12743	63.6783	2.46406	0.448638	5.49231	3.96708e-08	1.14087e-07
									Orc1	265.699	2.462	0.221951	11.0925	1.36347e-28	1.00872e-27
									Gm10143	1587.99	2.45358	0.0922021	26.6109	5.07565e-156	2.25439e-154
									Gm43719	161.333	2.45278	0.29948	8.19013	2.60955e-16	1.19902e-15
									Knl1	742.261	2.45125	0.139265	17.6013	2.40628e-69	4.00788e-68
									Pdlim1	5157.76	2.45067	0.0537405	45.6019	0	0
									Fbln5	1904.23	2.4495	0.0839355	29.1831	3.17859e-187	1.77428e-185
									Sass6	259.668	2.44877	0.218914	11.186	4.77471e-29	3.59466e-28
									Tedc1	535.527	2.44836	0.151786	16.1304	1.56065e-58	2.20519e-57
									Gm2788	48.4007	2.44226	0.519783	4.69862	2.61922e-06	6.52016e-06
									Exo1	347.297	2.44214	0.202281	12.073	1.46647e-33	1.2708e-32
									Kif14	513.144	2.44134	0.182106	13.4061	5.56788e-41	5.75936e-40
									Tuba1a	9596.79	2.42702	0.0417255	58.1664	0	0
									Tnfaip6	131.346	2.42267	0.360091	6.72793	1.72095e-11	6.24116e-11
									Pcdh19	621.037	2.42018	0.142096	17.0321	4.74849e-65	7.38309e-64
									Cenpf	1708.15	2.41823	0.0893991	27.0498	3.8351e-161	1.80702e-159
									Gm17383	121.85	2.41747	0.349498	6.91698	4.61387e-12	1.72943e-11
									Cdc25c	300.573	2.41675	0.212609	11.3671	6.09588e-30	4.76594e-29
									Dock8	565.043	2.41598	0.147122	16.4217	1.33857e-60	1.97002e-59
									Sgo2a	773.633	2.41583	0.128364	18.8202	5.16032e-79	9.89887e-78
									Tcf7l1	65.5286	2.41504	0.433228	5.57451	2.48221e-08	7.26145e-08
									Lmcd1	349.428	2.41117	0.186127	12.9545	2.21642e-38	2.13909e-37
									Mtfr2	135.996	2.40873	0.308009	7.82035	5.2678e-15	2.27531e-14
									Dusp10	294.825	2.4082	0.2074	11.6114	3.60786e-31	2.92022e-30
									Tnfaip3	526.818	2.40702	0.161184	14.9334	1.99767e-50	2.48546e-49
									Creb5	21.241	2.40699	0.779041	3.08968	0.0020037	0.00369822
									Klf5	226.115	2.40158	0.229488	10.465	1.25142e-25	8.29729e-25
									Cdca2	589.51	2.40127	0.147416	16.2891	1.17896e-59	1.69879e-58
									Fen1	1622.01	2.40002	0.0896334	26.7759	6.16266e-158	2.79735e-156
									Esco2	311.732	2.39624	0.198083	12.0971	1.09348e-33	9.51578e-33
									Ube2e2	113.64	2.39462	0.330036	7.25562	3.99824e-13	1.57891e-12
									Ppa1	1288.8	2.39126	0.115654	20.676	5.70085e-95	1.38792e-93
									Trib3	620.896	2.39063	0.141789	16.8605	8.78808e-64	1.34281e-62
									Fam72a	239.541	2.38923	0.22334	10.6978	1.04269e-26	7.25013e-26
									Trip13	508.339	2.38338	0.167287	14.2472	4.66497e-46	5.27448e-45
									Tinagl1	9804.78	2.38252	0.0433747	54.9288	0	0
									Stil	547.825	2.37505	0.152417	15.5826	9.56286e-55	1.27286e-53
									Ttk	592.412	2.37073	0.14336	16.5369	1.99054e-61	2.97191e-60
									Apol7d	1379.41	2.36643	0.102086	23.1808	7.11973e-119	2.25646e-117
									Aoc2	40.4243	2.36228	0.546828	4.31998	1.56043e-05	3.63475e-05
									Cdc45	467.042	2.35603	0.159912	14.7333	3.942e-49	4.76114e-48
									Eps8	132.747	2.35028	0.309276	7.59931	2.97709e-14	1.24049e-13
									Nupr1	1978.33	2.34791	0.0852482	27.5421	5.50466e-167	2.6962e-165
									Gm14150	88.6299	2.34212	0.420159	5.57437	2.48421e-08	7.26559e-08
									Cit	575.172	2.34125	0.162153	14.4385	2.96141e-47	3.44257e-46
									Ska3	413.187	2.33949	0.189348	12.3555	4.54717e-35	4.0951e-34
									Pmp22	1784.96	2.33874	0.0843217	27.7359	2.57687e-169	1.28243e-167
									Aurkb	989.242	2.33508	0.131061	17.8168	5.23603e-71	8.93731e-70
									Cep55	1676.52	2.33417	0.0947582	24.6329	5.61645e-134	2.05915e-132
									Flnb	13029.6	2.32948	0.0403582	57.72	0	0
									Cdca8	1437.9	2.32818	0.0943695	24.6709	2.19547e-134	8.0971e-133
									Ndc1	1274.46	2.3239	0.10674	21.7716	4.31667e-105	1.18608e-103
									Asf1b	630.206	2.31907	0.143743	16.1334	1.48492e-58	2.10058e-57
									Sprr1a	32.3482	2.3169	0.637413	3.63484	0.00027815	0.000570101
									Ifrd2	620.769	2.31582	0.148098	15.637	4.07184e-55	5.47269e-54
									Prss57	516.092	2.31358	0.163185	14.1776	1.26003e-45	1.41562e-44
									Lox	11927.7	2.30276	0.039047	58.974	0	0
									Syt12	516.796	2.29966	0.16366	14.0514	7.54739e-45	8.37307e-44
									Lca5	117.11	2.29518	0.342176	6.7076	1.97852e-11	7.1564e-11
									Ptprn	1145.39	2.29507	0.105064	21.8445	8.76882e-106	2.44187e-104
									Kif18a	365.467	2.29444	0.181544	12.6385	1.29536e-36	1.20421e-35
									Fbxo48	23.0114	2.28736	0.746268	3.06507	0.0021762	0.00399675
									Blm	430.774	2.28201	0.401561	5.68284	1.32474e-08	3.9643e-08
									Brca1	717.483	2.28096	0.130906	17.4244	5.38496e-68	8.75727e-67
									Ccna2	2920.41	2.27937	0.0689533	33.0567	1.24572e-239	9.89548e-238
									Hs6st2	6961.1	2.27579	0.0482209	47.1952	0	0
									Srd5a1	108.381	2.27431	0.331516	6.86033	6.87035e-12	2.55285e-11
									Tubb2a	852.644	2.2728	0.120063	18.93	6.45935e-80	1.26452e-78
									Foxs1	393.772	2.26706	0.180799	12.5391	4.55901e-36	4.20978e-35
									Ckap2l	1028.32	2.26447	0.122637	18.4649	3.95751e-76	7.27617e-75
									Retreg1	101.457	2.26418	0.356801	6.34577	2.2132e-10	7.50573e-10
									Pgm2l1	49.8755	2.26304	0.499205	4.53329	5.80709e-06	1.40495e-05
									Cdc20	2190.91	2.25844	0.0769155	29.3626	1.64807e-189	9.3683e-188
									Plk4	72.8651	2.25673	0.400917	5.62892	1.81341e-08	5.36191e-08
									Aldh18a1	2444.31	2.2563	0.0738596	30.5485	5.91245e-205	3.75728e-203
									Foxm1	2051.02	2.25267	0.0825012	27.3047	3.72631e-164	1.78979e-162
									Uhrf1	2516.73	2.25221	0.080086	28.1224	5.21758e-174	2.70528e-172
									Kif23	1092.19	2.25051	0.110265	20.41	1.36202e-92	3.22101e-91
									Ehbp1l1	1424.99	2.24705	0.0942182	23.8495	1.02591e-125	3.58114e-124
									Smc2	2327.72	2.24408	0.0740079	30.3221	5.85468e-202	3.62756e-200
									Depdc1b	178.956	2.24248	0.261799	8.56564	1.07474e-17	5.20446e-17
									Parpbp	293.368	2.24056	0.201706	11.108	1.1466e-28	8.49798e-28
									Pole	776.17	2.23739	0.125847	17.7787	1.03336e-70	1.75416e-69
									Tubb2b	2158.56	2.23655	0.0809553	27.627	5.28052e-168	2.59667e-166
									Spag5	985.441	2.23504	0.114161	19.578	2.38409e-85	5.06751e-84
									Kif4	1071	2.23491	0.10632	21.0206	4.24874e-98	1.0615e-96
									Ulbp1	514.472	2.2348	0.151358	14.765	2.46353e-49	2.99588e-48
									Mad2l1	1208.32	2.2337	0.109309	20.4348	8.20838e-93	1.95236e-91
									Hmmr	1510.54	2.23276	0.0938372	23.7939	3.85904e-125	1.32837e-123
									Lamc2	544.06	2.23211	0.151166	14.766	2.42626e-49	2.95345e-48
									Top2a	5832.18	2.23118	0.0581238	38.3867	0	0
									Kif2c	1001.07	2.22988	0.121107	18.4124	1.04404e-75	1.89703e-74
									Pfkp	892.418	2.22743	0.120598	18.4698	3.61124e-76	6.65929e-75
									Nup107	1158.15	2.2252	0.103149	21.5727	3.24013e-103	8.63478e-102
									Kif24	131.314	2.22447	0.33046	6.73143	1.68006e-11	6.09822e-11
									Mastl	551.762	2.22159	0.148216	14.9889	8.67576e-51	1.08816e-49
									Cdca3	1114.19	2.22145	0.104625	21.2326	4.77871e-100	1.21847e-98
									Gm43682	21.6055	2.21567	0.727462	3.04576	0.00232094	0.0042458
									Traip	310.507	2.2152	0.195937	11.3056	1.23051e-29	9.47697e-29
									Fstl3	855.509	2.21515	0.118638	18.6715	8.43999e-78	1.59921e-76
									Ncapg	984.384	2.21346	0.128869	17.176	4.01596e-66	6.35578e-65
									Prim1	435.744	2.20864	0.163834	13.481	2.02442e-41	2.11702e-40
									Bora	315.455	2.20795	0.194596	11.3463	7.73509e-30	6.02472e-29
									Siglecg	245.909	2.20683	0.227672	9.69302	3.22841e-22	1.89964e-21
									Prr11	808.046	2.20431	0.140364	15.7042	1.41464e-55	1.91796e-54
									Xrcc2	152.824	2.20021	0.325341	6.76276	1.35384e-11	4.94745e-11
									Map1b	8618.15	2.19994	0.0440718	49.9172	0	0
									Elapor2	266.553	2.19891	0.214978	10.2285	1.47737e-24	9.45641e-24
									Gm28535	25.4188	2.19346	0.682096	3.21576	0.00130099	0.00246549
									Gale	552.757	2.19336	0.146935	14.9274	2.18661e-50	2.7178e-49
									Gjb4	289.511	2.1932	0.20044	10.942	7.2599e-28	5.25188e-27
									Hells	2093.89	2.18961	0.0784452	27.9126	1.87481e-171	9.56075e-170
									Pycr1	92.4213	2.1893	0.370567	5.90797	3.46344e-09	1.08409e-08
									Itga7	1444.18	2.18365	0.0989494	22.0683	6.37333e-108	1.81143e-106
									Ckap4	2689.67	2.17199	0.0688655	31.5396	2.48799e-218	1.71284e-216
									Htr1b	386.712	2.1714	0.178816	12.1432	6.23089e-34	5.47611e-33
									Ccne2	470.821	2.16906	0.157798	13.7458	5.39654e-43	5.84052e-42
									Tuba1c	3314.77	2.16864	0.0627493	34.5604	9.94391e-262	8.55729e-260
									Spdl1	534.58	2.16493	0.149533	14.4779	1.67015e-47	1.95435e-46
									Tubb4b	6012.18	2.16137	0.0494771	43.6842	0	0
									Bard1	302.977	2.157	0.196661	10.9681	5.43832e-28	3.95723e-27
									Slc1a4	470.117	2.15273	0.173602	12.4003	2.60192e-35	2.35522e-34
									Mis18bp1	604.506	2.14826	0.140168	15.3263	5.10343e-53	6.62217e-52
									Mcam	1508.68	2.14801	0.0903322	23.779	5.50328e-125	1.8891e-123
									Ercc6l	570.441	2.148	0.145265	14.7868	1.78322e-49	2.17496e-48
									Spry1	137.472	2.1422	0.308624	6.94114	3.88953e-12	1.46457e-11
									Taf15	1052.33	2.13479	0.116857	18.2684	1.47759e-74	2.646e-73
									Racgap1	2542.97	2.1322	0.07419	28.7398	1.21591e-181	6.49463e-180
									Mcm3	2878.19	2.13188	0.0680256	31.3394	1.3561e-215	9.03483e-214
									Gm16933	99.9993	2.12667	0.353919	6.0089	1.86782e-09	5.95014e-09
									Tagln2	14713.3	2.12623	0.0358638	59.2863	0	0
									Dtl	773.767	2.1259	0.129983	16.3552	3.99645e-60	5.80586e-59
									Arhgap11a	1751.43	2.12559	0.0894011	23.7759	5.93099e-125	2.0303e-123
									Fam166a	232.384	2.12453	0.224566	9.46061	3.06167e-21	1.73958e-20
									Cdca5	554.922	2.12124	0.153376	13.8303	1.67264e-43	1.8262e-42
									Prim2	436.566	2.11884	0.182803	11.5909	4.58461e-31	3.69632e-30
									Timeless	594.062	2.11791	0.165982	12.7599	2.74675e-37	2.58449e-36
									Cenpn	350.429	2.11593	0.187811	11.2663	1.92558e-29	1.47204e-28
									Gm28294	141.424	2.11034	0.289169	7.29797	2.92146e-13	1.16333e-12
									Arhgap19	967.988	2.10943	0.111803	18.8674	2.11274e-79	4.07804e-78
									Pgk1	8384.33	2.10051	0.0436233	48.1511	0	0
									Cars	1402.04	2.09867	0.105656	19.8632	8.46688e-88	1.86693e-86
									E2f8	508.397	2.09516	0.170359	12.2985	9.22335e-35	8.22271e-34
									Inava	68.3221	2.09334	0.409429	5.11284	3.17354e-07	8.5233e-07
									Asns	1211.79	2.08835	0.103885	20.1026	7.00778e-90	1.59633e-88
									Birc5	1014.29	2.08828	0.108494	19.2479	1.4699e-82	3.01073e-81
									Snx7	1667.33	2.08693	0.0888485	23.4886	5.33678e-122	1.75887e-120
									Sgo1	502.332	2.08456	0.156292	13.3376	1.39969e-40	1.43584e-39
									Prr7	42.3198	2.08285	0.547209	3.80631	0.000141057	0.00029962
									Ncaph	858.437	2.08068	0.117693	17.6788	6.1031e-70	1.02618e-68
									Rad54b	225.632	2.07962	0.224813	9.25044	2.23566e-20	1.21831e-19
									Kif22	1175.08	2.07686	0.112376	18.4814	2.91755e-76	5.39617e-75
									Thbs3	36.3308	2.07626	0.559401	3.71158	0.000205966	0.000428747
									ENSMUSG00000104475	36.3234	2.06351	0.610475	3.38018	0.00072439	0.00141453
									Shcbp1	783.623	2.05851	0.125611	16.3879	2.33297e-60	3.41728e-59
									Gm2606	42.5276	2.05773	0.534676	3.84855	0.000118817	0.000254762
									Aspm	1121.43	2.05613	0.102399	20.0795	1.1144e-89	2.52002e-88
									Gm3756	283.607	2.05493	0.21332	9.63309	5.79621e-22	3.38326e-21
									Inhbb	2717.82	2.0525	0.0728585	28.171	1.32437e-174	6.95405e-173
									Runx2os1	63.1919	2.05229	0.432817	4.7417	2.11931e-06	5.32384e-06
									Rad51	820.974	2.05159	0.142318	14.4155	4.1332e-47	4.78679e-46
									Tinf2	477.23	2.05034	0.176109	11.6425	2.50704e-31	2.0372e-30
									Nusap1	986.554	2.04817	0.127191	16.1031	2.42503e-58	3.41876e-57
									Lyar	708.706	2.04664	0.140281	14.5896	3.27166e-48	3.89083e-47
									Alg8	535.164	2.03621	0.152094	13.3879	7.11658e-41	7.34294e-40
									Ddah1	1698.38	2.0326	0.0914933	22.2159	2.41328e-109	7.00361e-108
									Adamts6	41.9963	2.03186	0.51651	3.93381	8.36084e-05	0.000182196
									Cenpk	171.298	2.0311	0.257938	7.87437	3.42458e-15	1.4906e-14
									Ccn2	5706.79	2.03091	0.0615186	33.0129	5.29997e-239	4.15679e-237
									Ccnb2	1439.39	2.03016	0.091153	22.272	6.90345e-110	2.01288e-108
									Bub1b	1798.9	2.02806	0.0827981	24.4941	1.70892e-132	6.1205e-131
									Pxdc1	831.575	2.02587	0.127109	15.9381	3.44927e-57	4.74398e-56
									Gm12418	23.8147	2.02515	0.724563	2.79499	0.00519006	0.00905339
									Dbf4	1910.74	2.02469	0.0808931	25.0293	2.93753e-138	1.12006e-136
									Sec24d	1988.69	2.02455	0.0800074	25.3045	2.8464e-141	1.1092e-139
									Psat1	4853.23	2.02164	0.0528882	38.2248	0	0
									Steap1	750.64	2.01871	0.12591	16.033	7.51952e-58	1.05053e-56
									Spc25	420.495	2.00855	0.167628	11.9822	4.40505e-33	3.76464e-32
									Srm	1903.13	2.00465	0.0799725	25.0668	1.1461e-138	4.39707e-137
									Gm42922	22.5817	2.00401	0.710314	2.8213	0.00478292	0.0083833
									Gm10184	30.129	2.00053	0.642041	3.11589	0.00183391	0.00340257
