# Supplementary material for: Murine cell lines with defined mutations model different histological subtypes of epithelial ovarian cancer
Source: Dis Model Mech. 2025 Jul 28;18(7):dmm052177. doi: 10.1242/dmm.052177 (PMC12352289; doi:10.1242/dmm.052177)
Supplement: Table S2. MOSETrp53nulll vs MOSETrp53null IP Tumor (n=196 DE genes, heatmap in Fig. 4E) [file dmm-18-052177-TableS2.xlsx]

## Sheet: Sheet1
Supplemtal Table 2
MOSETrp53nulll vs MOSETrp53null IP Tumor (n=196 DE genes, heatmap in Fig 4E)									MKPOSE2 C2 Trp53 null vs MKPOSE2 C2 Trp53 null IP Tumor (n=847 DE genes, heatmap in Fig 4G)										Comon DE genes n=74, after in vivo growth (shown in Venn intersection in Fig. 4H)
	baseMean	log2FoldChange	lfcSE	stat	pvalue	padj				baseMean	log2FoldChange	lfcSE	stat	pvalue	padj
Raet1e	77.4326	-4.97528	0.601426	-8.27247	1.3121e-16	3.49674e-14			Krt7	813.204	-8.14454	0.447777	-18.1888	6.32923e-74	1.15508e-72				Raet1e
Col11a1	180.717	-3.89793	0.33746	-11.5508	7.3137e-31	8.73402e-28			Zfp334	19.1975	-7.63722	1.60395	-4.76152	1.92136e-06	5.26825e-06				Col11a1
Map9	47.6253	-2.64954	0.524232	-5.05413	4.32346e-07	2.00119e-05			Unc13b	1005.81	-6.18867	0.428274	-14.4503	2.49773e-47	3.00067e-46				Mt2
mt-Atp6	152.135	-2.58302	0.310398	-8.32164	8.67516e-17	2.5268e-14			Col4a3	563.1	-5.96994	0.278943	-21.402	1.27935e-101	3.21391e-100				Trps1
Gm10925	152.63	-2.24839	0.304576	-7.38203	1.55893e-13	2.55023e-11			Msln	3009.91	-5.75342	0.116879	-49.2254	0	0				ENSMUSG00000098178
Sp110	697.257	-2.0146	0.171913	-11.7187	1.02235e-31	1.35655e-28			Lhx9	760.798	-5.58338	0.216936	-25.7374	4.4622e-146	1.57318e-144				Jam2
Mt1	896.205	-1.95851	0.167027	-11.7258	9.40475e-32	1.35655e-28			Clic5	1462.46	-5.53514	0.155307	-35.6399	3.37927e-278	2.57281e-276				Ass1
Mt2	212.81	-1.95756	0.269068	-7.27534	3.45551e-13	5.4297e-11			Fam110c	310.055	-5.34356	0.870582	-6.13792	8.361e-10	2.99625e-09				Aldh1a2
Tcf24	89.0373	-1.9257	0.404474	-4.761	1.92641e-06	7.16671e-05			Eda2r	32.1625	-5.34081	0.988186	-5.40466	6.4932e-08	2.02261e-07				Klhl30
ENSMUSG00000106106	16424.1	-1.90771	0.516653	-3.69244	0.000222116	0.00351791			Kcnab1	3878.61	-5.18134	0.0898245	-57.683	0	0				Magi2
Trps1	83.2642	-1.88866	0.422114	-4.47429	7.66663e-06	0.000221683			Folr1	2377.81	-5.04871	0.110829	-45.5541	0	0				Pcdh1
ENSMUSG00000098178	29311.3	-1.87403	0.493936	-3.79407	0.000148195	0.00255375			Col4a4	982.569	-4.8271	0.160319	-30.1093	3.6555e-199	1.8441e-197				Rab27a
Jam2	137.471	-1.85921	0.30428	-6.11018	9.9516e-10	9.58403e-08			Jph1	385.967	-4.76456	0.500754	-9.51477	1.82117e-21	1.16618e-20				Tfcp2l1
Efhc1	76.9901	-1.84928	0.403307	-4.58529	4.53348e-06	0.000146321			A330015K06Rik	351.203	-4.71195	0.450552	-10.4582	1.34433e-25	9.83674e-25				Calhm5
Ass1	71.3151	-1.84001	0.413032	-4.45489	8.39364e-06	0.000239801			Elapor2	226.816	-4.68235	0.323145	-14.4899	1.40282e-47	1.69844e-46				Setbp1
Aldh1a2	1918.53	-1.83147	0.129331	-14.1611	1.59429e-45	6.34635e-42			Krt19	7087.4	-4.67178	0.0637102	-73.3285	0	0				Col1a2
Klhl30	674.679	-1.79788	0.175816	-10.2259	1.51862e-24	8.63586e-22			Svip	51.0841	-4.5505	0.669734	-6.7945	1.08691e-11	4.42102e-11				Ptprb
Magi2	73.5679	-1.79544	0.402147	-4.46464	8.02018e-06	0.000230233			Aldh1a1	9844.99	-4.36212	0.0518081	-84.1977	0	0				Folr1
mt-Co2	442.996	-1.76769	0.212766	-8.30814	9.7213e-17	2.73717e-14			Prss23os	4480.17	-4.34005	0.071743	-60.4945	0	0				Fbxo36
Dpysl3	676.331	-1.76764	0.168116	-10.5145	7.41102e-26	5.5314e-23			Rragb	152.215	-4.31588	0.365876	-11.796	4.09137e-32	3.57311e-31				ENSMUSG00000072812
Pcdh1	631.025	-1.73529	0.171009	-10.1474	3.40335e-24	1.8474e-21			Podxl	19630.8	-4.31328	0.0406201	-106.186	0	0				Mmp2
Cfh	393.511	-1.66503	0.221132	-7.52959	5.08989e-14	9.02728e-12			Rab3b	745.007	-4.29675	0.168465	-25.5053	1.72081e-143	5.99867e-142				Mylk
Gm28294	198.385	-1.62612	0.26476	-6.14187	8.15571e-10	7.98324e-08			Cgn	3592.84	-4.28568	0.0786447	-54.4943	0	0				Gramd1c
ENSMUSG00000103515	96.3473	-1.62254	0.353169	-4.59424	4.34322e-06	0.000140942			Nectin3	382.741	-4.26814	0.228551	-18.6748	7.93866e-78	1.51335e-76				Hmga2
Pierce2	62.7929	-1.61779	0.429923	-3.76297	0.000167911	0.0028137			Prss23	6987.27	-4.25308	0.058033	-73.2873	0	0				Zfpm1
Rab27a	90.3317	-1.53336	0.402329	-3.81121	0.00013829	0.00241442			Ptk2b	1905.06	-4.19985	0.107293	-39.1437	0	0				Lipg
mt-Co3	214.865	-1.53124	0.246967	-6.20017	5.64039e-10	5.70826e-08			Cystm1	2223.64	-4.19144	0.096755	-43.3202	0	0				Chst11
Pcdhb17	142.811	-1.51542	0.294933	-5.13817	2.77424e-07	1.38042e-05			Akap12	3883.18	-4.17543	0.0758748	-55.0306	0	0				Tmem86a
Rnasel	232.195	-1.51209	0.247592	-6.10721	1.01391e-09	9.68645e-08			Ptprb	86.5497	-4.13558	0.465435	-8.88542	6.36824e-19	3.7173e-18				Ak5
Slc40a1	126.671	-1.50465	0.33235	-4.52731	5.97383e-06	0.000182985			Tead4	170.484	-4.0859	0.337609	-12.1025	1.02498e-33	9.25761e-33				Apoe
Cyp1b1	260.627	-1.50008	0.295884	-5.06982	3.9819e-07	1.87212e-05			Dock8	502.202	-4.08183	0.192958	-21.154	2.53411e-99	6.16634e-98				Gpd1
Gm28437	94.0555	-1.49014	0.35609	-4.18472	2.85518e-05	0.000673845			Lims2	21.9698	-4.01918	0.914639	-4.39428	1.1114e-05	2.83331e-05				Slco2a1
Tfcp2l1	1140.45	-1.46515	0.186248	-7.86668	3.64184e-15	7.37133e-13			Rhpn2	1345.15	-4.00491	0.117935	-33.9586	9.09461e-253	6.10076e-251				Ifi47
Calhm5	99.4581	-1.46077	0.345812	-4.22417	2.39822e-05	0.000579445			Ampd3	692.7	-3.97314	0.167944	-23.6575	9.88739e-124	3.00006e-122				Pde1a
Ptprn	1619.5	-1.45234	0.152563	-9.51957	1.73898e-21	7.98725e-19			Efemp1	2336.83	-3.94555	0.0929651	-42.4412	0	0				Fbn1
Setbp1	86.5873	-1.43073	0.378608	-3.77893	0.000157504	0.00265666			Arnt2	2285.79	-3.9079	0.0914072	-42.7526	0	0				Pitpnc1
Col1a2	55473.9	-1.41521	0.104972	-13.4818	2.00054e-41	5.97262e-38			Wwc1	2264.62	-3.8979	0.090677	-42.9866	0	0				Krt8
Aldh1b1	554.63	-1.4102	0.187319	-7.52831	5.1403e-14	9.02728e-12			Hrh1	40.1711	-3.88535	0.664926	-5.84328	5.11839e-09	1.72983e-08				Sh2d4a
BC001981	74.906	-1.40865	0.406934	-3.46161	0.000536954	0.00688754			Erbb3	676.886	-3.83422	0.160819	-23.8418	1.23162e-125	3.79265e-124				Col18a1
Ptgs2	896.243	-1.35099	0.156352	-8.64071	5.58646e-18	1.9061e-15			Styk1	211.874	-3.81349	0.282527	-13.4978	1.61175e-41	1.73027e-40				Sox9
Igf2bp1	725.374	-1.35066	0.162137	-8.33037	8.05891e-17	2.40599e-14			Fgf18	559.632	-3.79688	0.176421	-21.5217	9.75573e-103	2.48601e-101				Col12a1
Mfhas1	100.228	-1.34874	0.345938	-3.89878	9.66774e-05	0.00180676			Klhl23	23.372	-3.75333	0.905907	-4.14318	3.4253e-05	8.33654e-05				Camkk1
Ctso	144.573	-1.34193	0.330575	-4.05937	4.9205e-05	0.00105306			Ccdc88c	80.1161	-3.74332	0.466122	-8.03076	9.68718e-16	4.88691e-15				Tnfrsf25
mt-Nd2	9650.59	-1.33356	0.129151	-10.3256	5.40059e-25	3.79376e-22			Sh2d4a	998.53	-3.67303	0.133467	-27.5202	1.00569e-166	4.24512e-165				Krt14
mt-Nd6	4747.14	-1.3306	0.129136	-10.3039	6.76914e-25	4.25458e-22			Kcnh7	118.106	-3.64781	0.374137	-9.74993	1.84597e-22	1.22179e-21				Gm20496
Ptprb	403.045	-1.32698	0.201881	-6.57311	4.92766e-11	6.0047e-09			Il1rap	608.958	-3.61296	0.333139	-10.8452	2.10213e-27	1.62134e-26				Cxcl12
Pafah2	196.386	-1.32631	0.261455	-5.07282	3.91966e-07	1.85748e-05			Ccdc92	336.766	-3.61194	0.217689	-16.5922	7.93712e-62	1.24211e-60				Lgals3bp
Nol3	285.054	-1.32394	0.228818	-5.786	7.20843e-09	5.62635e-07			Crb2	3639.75	-3.58295	0.0693947	-51.6314	0	0				Igfbp4
Gsta3	153.319	-1.32193	0.290967	-4.54323	5.53984e-06	0.000171836			Lncenc1	81.2679	-3.56492	0.453843	-7.85496	3.999e-15	1.96389e-14				Ano1
mt-Nd4	8992.01	-1.315	0.120204	-10.9398	7.43944e-28	6.83398e-25			Npas3	114.029	-3.56112	0.371673	-9.58133	9.58066e-22	6.20219e-21				Vcam1
4930461G14Rik	81.1205	-1.27568	0.375402	-3.39817	0.000678388	0.00820035			Gm16048	1533.86	-3.55256	0.103596	-34.2923	1.02164e-257	6.96626e-256				Dpf1
Folr1	2771.51	-1.26604	0.140722	-8.99673	2.32541e-19	8.95808e-17			Chrnb1	285.944	-3.54953	0.235445	-15.0758	2.33556e-51	3.09002e-50				Abcb1b
Star	737.505	-1.26218	0.158706	-7.95292	1.82161e-15	4.10446e-13			Usp53	3904.76	-3.53623	0.0711705	-49.6867	0	0				Col6a2
Fbxo36	97.247	-1.25345	0.34838	-3.59795	0.000320738	0.00457617			Gbp2	169.731	-3.53258	0.301948	-11.6993	1.28528e-31	1.10536e-30				Nav2
Cx3cl1	1029	-1.24857	0.150313	-8.30651	9.85581e-17	2.73717e-14			Npr1	6964.32	-3.50645	0.0540296	-64.8987	0	0				Hfe
ENSMUSG00000072812	140.658	-1.24683	0.302817	-4.11746	3.83079e-05	0.000853494			Gm12744	1046.57	-3.48318	0.123108	-28.2937	4.12824e-176	1.85621e-174				Klhl23
Pcdhb14	153.618	-1.24317	0.283095	-4.39134	1.12657e-05	0.000307156			Igsf9	848.201	-3.44783	0.134924	-25.5538	4.97576e-144	1.73941e-142				Osgin1
mt-Cytb	24394.5	-1.23851	0.116571	-10.6245	2.29121e-26	1.82411e-23			Gca	1007.91	-3.44256	0.333271	-10.3296	5.17771e-25	3.72711e-24				Ly75
Pigbos1	191.837	-1.22539	0.270535	-4.5295	5.91247e-06	0.000182446			Gm20319	70.5645	-3.43695	0.461376	-7.44933	9.3814e-14	4.28511e-13				Adamts1
Pex11g	195.123	-1.20639	0.259526	-4.64844	3.3445e-06	0.000113144			2310030G06Rik	314.186	-3.42946	0.22526	-15.2244	2.4348e-52	3.26658e-51				Sema5a
Mmp2	14272.2	-1.20157	0.111578	-10.7689	4.82915e-27	4.11927e-24			Idi1	1574.19	-3.42824	0.100673	-34.0531	3.64784e-254	2.46031e-252				Nkain1
Armc9	270.9	-1.18114	0.224443	-5.26255	1.4207e-07	7.79134e-06			Ppl	1913.43	-3.40925	0.0914104	-37.2961	1.89761e-304	1.60199e-302				Efemp1
Pcdhb22	99.6598	-1.17828	0.339403	-3.47163	0.000517306	0.00669172			Dhcr24	6815.02	-3.36815	0.149314	-22.5575	1.1332e-112	3.16734e-111				Esyt3
Bcl2	303.595	-1.1747	0.249895	-4.70078	2.59175e-06	9.21152e-05			Gas6	2250.67	-3.36609	0.17236	-19.5294	6.17129e-85	1.27643e-83				Cbr3
Slc4a3	554.162	-1.17111	0.194707	-6.0147	1.80216e-09	1.59418e-07			Akr1c14	656.803	-3.35498	0.15913	-21.0832	1.13429e-98	2.74931e-97				Ifitm3
mt-Co1	77099.6	-1.16141	0.113083	-10.2704	9.57958e-25	5.71997e-22			Ap1s3	226.182	-3.34598	0.260434	-12.8477	8.85887e-38	8.80212e-37				Il33
Ackr4	1036.43	-1.15986	0.147356	-7.87114	3.51413e-15	7.23548e-13			Zdhhc2	2374.6	-3.33684	0.0876357	-38.0763	0	0				Fbxl16
Mylk	595.163	-1.15834	0.176372	-6.5676	5.1134e-11	6.1681e-09			Ang	11.4329	-3.31756	1.12666	-2.9446	0.00323372	0.0060483				Crip2
1700006J14Rik	121.203	-1.15726	0.321921	-3.59486	0.000324568	0.00460332			Shtn1	1460.34	-3.31712	0.10216	-32.4698	2.84637e-231	1.67409e-229				Sik1
Gramd1c	120.611	-1.15692	0.322463	-3.58778	0.000333509	0.00470776			Gm20559	119.904	-3.29964	0.351542	-9.38618	6.22186e-21	3.89966e-20				Cspg4
mt-Nd5	14423	-1.15528	0.148767	-7.76574	8.11728e-15	1.58912e-12			Plekha7	1008.17	-3.28574	0.122446	-26.8343	1.28697e-158	5.03828e-157				Ccnd1
Hmga2	1846.43	-1.15369	0.139572	-8.26586	1.38691e-16	3.60055e-14			Rab6b	3523.84	-3.28176	0.0686143	-47.829	0	0				Serpinf1
Rarb	386.457	-1.15036	0.199296	-5.77211	7.82871e-09	5.95481e-07			Plcxd2	217.418	-3.24148	0.256314	-12.6465	1.16918e-36	1.13711e-35				Tap2
Nenf	1300.2	-1.14685	0.185584	-6.17965	6.4245e-10	6.44717e-08			Pkia	942.299	-3.23534	0.129689	-24.9469	2.30716e-137	7.80159e-136				Nudt4
Zfhx2	204.97	-1.14634	0.266732	-4.29771	1.72574e-05	0.000446078			Gm4673	2356.65	-3.22134	0.082232	-39.1739	0	0
Pcdhb16	491.871	-1.13689	0.18783	-6.05276	1.42383e-09	1.29797e-07			Nxf3	99.464	-3.2122	0.378948	-8.47663	2.31814e-17	1.26788e-16
Aox1	369.964	-1.1329	0.196485	-5.76583	8.12591e-09	6.14175e-07			Elovl7	285.779	-3.20069	0.222718	-14.371	7.86324e-47	9.34701e-46
Zfpm1	1395.28	-1.11655	0.145899	-7.65289	1.96508e-14	3.66672e-12			Adam22	128.019	-3.20009	0.368046	-8.69479	3.47473e-18	1.96901e-17
Cox20	453.777	-1.11314	0.190002	-5.85858	4.6684e-09	3.81849e-07			Cep126	193.085	-3.18592	0.271604	-11.73	8.94147e-32	7.73805e-31
Dst	445.414	-1.11034	0.188397	-5.89363	3.77795e-09	3.19974e-07			Dmd	893.618	-3.18126	0.132696	-23.9739	5.20089e-127	1.62168e-125
Daam2	983.407	-1.11026	0.145512	-7.63	2.34759e-14	4.31307e-12			Llgl2	527.775	-3.17367	0.16676	-19.0314	9.379e-81	1.85635e-79
Smyd3	476.809	-1.1033	0.180418	-6.11525	9.64051e-10	9.35992e-08			Chchd10	8829.78	-3.16404	0.0491923	-64.3197	0	0
Cops9	608.79	-1.10215	0.177515	-6.20877	5.34001e-10	5.45046e-08			Me3	102.348	-3.1447	0.367696	-8.55245	1.20502e-17	6.67005e-17
Yjefn3	152.988	-1.10126	0.287548	-3.82983	0.000128233	0.00226989			Lratd1	490.893	-3.14362	0.171436	-18.337	4.19223e-75	7.75344e-74
2310009B15Rik	248.207	-1.09873	0.243448	-4.51321	6.38541e-06	0.00019354			Zbtb46	316.549	-3.14033	0.214708	-14.6261	1.91542e-48	2.37229e-47
Rgs10	1789.5	-1.09813	0.14545	-7.54989	4.35615e-14	7.88199e-12			Col4a1	31266.5	-3.0989	0.0341193	-90.8255	0	0
Xrcc5	796.873	-1.09326	0.155595	-7.02631	2.12065e-12	2.97939e-10			Mid2	423.943	-3.08196	0.187691	-16.4204	1.366e-60	2.10847e-59
Fhl2	246.954	-1.08793	0.232131	-4.68668	2.77672e-06	9.72421e-05			Naip2	118.23	-3.07574	0.806557	-3.81342	0.000137058	0.000310552
mt-Rnr2	3285.46	-1.0873	0.137873	-7.88621	3.11505e-15	6.52631e-13			Lsr	4221.42	-3.07489	0.0613806	-50.0955	0	0
Lipg	622.458	-1.08663	0.168841	-6.43582	1.22805e-10	1.38352e-08			Espn	595.399	-3.07127	0.154942	-19.8221	1.92003e-87	4.10113e-86
Pla2g4a	2505.08	-1.08582	0.125566	-8.64746	5.26584e-18	1.84955e-15			Syne2	8528.13	-3.07074	0.0469932	-65.3442	0	0
Chst11	2309.03	-1.07936	0.137449	-7.85278	4.0691e-15	8.09886e-13			Cdkl2	306.759	-3.05681	0.234255	-13.0491	6.43185e-39	6.5372e-38
mt-Rnr1	1119.08	-1.07407	0.15568	-6.8992	5.22956e-12	7.17832e-10			Hs6st2	6465.93	-2.99628	0.0526453	-56.9145	0	0
Dis3l2	334.948	-1.06486	0.216296	-4.92317	8.51555e-07	3.58073e-05			B4galt4	1049.39	-2.99242	0.12151	-24.6269	6.50858e-134	2.1539e-132
mt-Nd1	18917.3	-1.05602	0.116473	-9.06665	1.22732e-19	4.88554e-17			Smpd3	8035.2	-2.96367	0.0478746	-61.9049	0	0
Nudt7	276.347	-1.05365	0.222947	-4.726	2.28988e-06	8.38827e-05			Esyt3	1566.18	-2.96101	0.0952883	-31.0743	5.36727e-212	2.84649e-210
Nudt16	203.549	-1.04466	0.252286	-4.1408	3.46098e-05	0.0007874			Pmaip1	42.7999	-2.95697	0.564225	-5.24077	1.59906e-07	4.83185e-07
Adgra2	1667.1	-1.04388	0.132192	-7.89667	2.86448e-15	6.21957e-13			F730043M19Rik	55.7949	-2.92228	0.493514	-5.92136	3.19284e-09	1.0982e-08
Dse	688.196	-1.04264	0.166082	-6.27783	3.43326e-10	3.66071e-08			Inka2	108.31	-2.922	0.359067	-8.13776	4.02662e-16	2.07088e-15
Tmem86a	782.784	-1.04165	0.172746	-6.02996	1.64004e-09	1.48374e-07			Pdgfb	4299.18	-2.91656	0.0633627	-46.0296	0	0
Tmeff2	1596.63	-1.04005	0.138409	-7.51435	5.71934e-14	9.89861e-12			Epb41l5	606.411	-2.90435	0.151951	-19.1137	1.94366e-81	3.85934e-80
Ak5	495.98	-1.03326	0.182032	-5.67628	1.37654e-08	9.78491e-07			Cdkl5	257.853	-2.89317	0.233016	-12.4162	2.13495e-35	1.99659e-34
Pcbd2	153.54	-1.03124	0.289246	-3.56528	0.000363475	0.00501421			Alcam	1001.89	-2.89227	0.121905	-23.7256	1.9645e-124	5.97536e-123
Ier2	1742.82	-1.0294	0.160227	-6.42464	1.32178e-10	1.4752e-08			Ppp1r13l	2559.89	-2.88433	0.0764886	-37.7093	0	0
Zdhhc1	322.278	-1.02652	0.23322	-4.40151	1.075e-05	0.000294442			Serpine1	9182.26	-2.87849	0.0449125	-64.091	0	0
Mtln	283.706	-1.01751	0.256592	-3.9655	7.32428e-05	0.00143623			Vopp1	562.67	-2.87306	0.369569	-7.77408	7.59995e-15	3.69719e-14
Ctxn1	1027.04	-1.01519	0.178546	-5.68586	1.30153e-08	9.33653e-07			Pard6b	1145.09	-2.8684	0.111293	-25.7733	1.76486e-146	6.25768e-145
Jag2	166.045	-1.01349	0.297209	-3.41004	0.000649524	0.00794735			Serpinb6b	4563.13	-2.86588	0.0609448	-47.0241	0	0
Apoe	114.559	3.62987	0.386913	9.38161	6.49743e-21	2.87379e-18			Nrg1	233.692	-2.85972	0.251232	-11.3828	5.09463e-30	4.1815e-29
Gpd1	169.689	3.48091	0.314416	11.071	1.73386e-28	1.72548e-25			Fbln5	1825.31	-2.8595	0.0875352	-32.6668	4.62092e-234	2.77032e-232
Slco2a1	139.754	3.22088	0.352008	9.15003	5.69157e-20	2.34375e-17			Mme	345.62	-2.85181	0.198078	-14.3974	5.37478e-47	6.40126e-46
Akr1c13	201.749	3.20643	0.281372	11.3957	4.39336e-30	4.76959e-27			9930111J21Rik2	187.327	-2.84732	0.29571	-9.62873	6.04727e-22	3.93739e-21
Ifi47	128.292	3.03229	0.341416	8.88152	6.59525e-19	2.46126e-16			Zfp518a	155.296	-2.8463	0.300942	-9.45796	3.14016e-21	1.99332e-20
Serpinb1a	77.6454	3.01593	0.428076	7.04531	1.85051e-12	2.6308e-10			4933416M07Rik	98.2393	-2.83979	0.372475	-7.62412	2.45697e-14	1.16734e-13
Pde1a	132.909	2.95173	0.369523	7.98793	1.3722e-15	3.15131e-13			Dcbld2	10454.1	-2.83787	0.0425936	-66.6267	0	0
Fbn1	65.3982	2.6337	0.469557	5.60891	2.03599e-08	1.37407e-06			St3gal1	1949.69	-2.81459	0.0856588	-32.8581	8.72196e-237	5.25435e-235
Pitpnc1	54.7524	2.60662	0.510239	5.10863	3.24511e-07	1.58824e-05			Vgll3	2417.13	-2.81101	0.076599	-36.6978	7.92395e-295	6.34428e-293
Krt8	3074.86	2.59864	0.131841	19.7104	1.75521e-86	2.09608e-82			D430036J16Rik	92.7281	-2.78318	0.381717	-7.29122	3.07167e-13	1.36433e-12
Gdpd2	100.247	2.55161	0.361214	7.06398	1.61804e-12	2.32803e-10			Esrp2	785.167	-2.78241	0.129816	-21.4335	6.51663e-102	1.64707e-100
Afap1l2	229.981	2.54298	0.257926	9.85935	6.24517e-23	3.10749e-20			Tfcp2l1	2163.14	-2.77761	0.0805868	-34.4672	2.48491e-260	1.72278e-258
Sh2d4a	55.4521	2.50219	0.49363	5.06897	3.99979e-07	1.87315e-05			Gm35065	91.7952	-2.76597	0.403613	-6.85303	7.22996e-12	2.9769e-11
Col18a1	886.916	2.42307	0.157661	15.3689	2.64545e-53	1.5796e-49			Col4a2	21035.8	-2.7603	0.0360496	-76.5696	0	0
Sox9	247.429	2.29723	0.245164	9.37019	7.24036e-21	3.08801e-18			Chmp4c	589.218	-2.75359	0.148348	-18.5617	6.55856e-77	1.23696e-75
Col12a1	66.4209	2.19071	0.428481	5.11274	3.17511e-07	1.56038e-05			Fdps	72.2104	-2.75144	0.427674	-6.43349	1.2471e-10	4.72567e-10
Card6	57.9525	2.08819	0.463347	4.50676	6.58257e-06	0.000198161			Rab11fip1	718.301	-2.74142	0.13481	-20.3355	6.24539e-92	1.3791e-90
Nrip2	107.472	2.07614	0.359141	5.78087	7.43166e-09	5.72573e-07			Gch1	623.882	-2.73812	0.151243	-18.1041	2.95987e-73	5.35451e-72
Camkk1	283.806	2.06304	0.242568	8.50499	1.81608e-17	5.86152e-15			Ptgs1	5288.55	-2.73422	0.0576098	-47.461	0	0
Aldh1a3	92.2506	2.02913	0.380753	5.32925	9.86209e-08	5.63508e-06			Gm17040	18.9905	-2.73382	0.864312	-3.163	0.00156154	0.00305514
Tmem184a	222.367	2.02206	0.263692	7.66827	1.74325e-14	3.35773e-12			Itgb8	839.786	-2.7145	0.128237	-21.1679	1.88696e-99	4.60969e-98
Tnfrsf25	48.5407	1.8804	0.521804	3.60365	0.000313775	0.0044993			Gm15419	445.756	-2.71363	0.169438	-16.0155	9.96724e-58	1.46904e-56
Gprin3	95.044	1.84735	0.447176	4.13115	3.60958e-05	0.000814851			Pcdh19	599.64	-2.71113	0.157019	-17.2662	8.45006e-67	1.42674e-65
Krt14	534.552	1.83922	0.178308	10.3148	6.0383e-25	4.00608e-22			Gm37829	15.0108	-2.70602	0.95511	-2.8332	0.00460847	0.00842533
Gm20496	97.8359	1.82565	0.358491	5.09261	3.53166e-07	1.70061e-05			Prss12	571.329	-2.70573	0.15588	-17.3578	1.72317e-67	2.9174e-66
Klhl13	58.7184	1.79747	0.446155	4.02879	5.60642e-05	0.00116674			Lhx2	27.4639	-2.69915	0.674696	-4.00054	6.31984e-05	0.00014919
Chrd	540.583	1.79535	0.185255	9.69126	3.2845e-22	1.56894e-19			Msmo1	4783.86	-2.69771	0.056367	-47.8597	0	0
Cxcl12	1032.62	1.77587	0.146619	12.1122	9.10745e-34	1.55373e-30			Gm43621	700.518	-2.69759	0.137318	-19.6449	6.39346e-86	1.34025e-84
Sh3tc1	131.281	1.75998	0.314563	5.59501	2.20613e-08	1.46365e-06			Tspan15	2034.73	-2.67036	0.0864496	-30.8892	1.66662e-209	8.7269e-208
Lgals3bp	263.698	1.74978	0.238052	7.35041	1.97601e-13	3.18885e-11			Ezr	23163.8	-2.66255	0.033279	-80.0068	0	0
Igfbp4	2386.18	1.72773	0.141224	12.234	2.04603e-34	4.07228e-31			Itga7	1363.54	-2.66188	0.0984655	-27.0337	5.94529e-161	2.38004e-159
Parp16	132.757	1.69168	0.312102	5.42027	5.95092e-08	3.6074e-06			Zfp941	79.1423	-2.65937	0.404931	-6.56748	5.11744e-11	1.99083e-10
Hpdl	54.186	1.69003	0.457609	3.69319	0.000221461	0.00351791			Il17rd	999.941	-2.65468	0.116841	-22.7205	2.80675e-114	7.97065e-113
Ano1	96.8123	1.63882	0.35547	4.61028	4.02135e-06	0.000132295			Mbp	809.273	-2.65397	0.125942	-21.0729	1.40923e-98	3.39584e-97
Vcam1	430.927	1.59939	0.197275	8.1074	5.17137e-16	1.26034e-13			Tent5b	554.71	-2.65373	0.175631	-15.1097	1.39769e-51	1.85511e-50
Dpf1	60.3321	1.59888	0.450032	3.55282	0.00038112	0.00521345			Krt14	2018.57	-2.65277	0.0841285	-31.5324	3.12989e-218	1.72631e-216
Gm12454	87.0654	1.55982	0.373123	4.18045	2.90931e-05	0.000685267			P2ry2	113.576	-2.64526	0.341675	-7.74205	9.78271e-15	4.72387e-14
Thpo	57.006	1.55063	0.444033	3.49215	0.000479141	0.00630166			Lama5	11719.2	-2.63491	0.0483466	-54.5005	0	0
Adamts5	233.529	1.54827	0.276461	5.60032	2.1396e-08	1.43546e-06			Pcgf5	807.089	-2.6295	0.135372	-19.4243	4.80873e-84	9.83135e-83
Abcb1b	539.161	1.52521	0.179491	8.49742	1.93847e-17	6.0919e-15			Tjp2	5051.06	-2.62263	0.0564816	-46.4333	0	0
Col6a2	5753.04	1.51278	0.112507	13.4461	3.24735e-41	7.75596e-38			St3gal6	2127.13	-2.6197	0.0823738	-31.8026	5.96686e-222	3.39673e-220
Nav2	300.423	1.47054	0.233098	6.30869	2.81415e-10	3.02762e-08			Sema3f	1108.06	-2.61224	0.111883	-23.3479	1.44908e-120	4.29191e-119
Hfe	75.6659	1.45348	0.395368	3.67627	0.000236665	0.00369445			Gm9826	60.8354	-2.59683	0.454558	-5.71286	1.11095e-08	3.6716e-08
Grk5	247.917	1.41081	0.232161	6.07685	1.22565e-09	1.13463e-07			Vcam1	205.521	-2.58457	0.253384	-10.2002	1.97801e-24	1.39949e-23
Klhl23	178.521	1.40852	0.266074	5.29374	1.19843e-07	6.75078e-06			Tfpi	76.7168	-2.56927	0.405912	-6.32962	2.45764e-10	9.11515e-10
Edn2	318.467	1.4077	0.209744	6.7115	1.92629e-11	2.47352e-09			Slc9a3r1	8035.65	-2.56775	0.0469024	-54.7467	0	0
Fhod3	144.653	1.39163	0.32542	4.27642	1.89926e-05	0.00047587			Tuft1	2503.47	-2.56755	0.0745737	-34.4297	9.0667e-260	6.25099e-258
Osgin1	179.746	1.39092	0.265045	5.24786	1.53878e-07	8.3528e-06			Cyb5a	3505.29	-2.56593	0.0651832	-39.3649	0	0
Ly75	473.091	1.37514	0.202523	6.79007	1.12078e-11	1.47081e-09			Anxa3	12314.6	-2.5642	0.0401859	-63.8084	0	0
Sema3d	809.725	1.35466	0.216357	6.26123	3.8196e-10	4.0012e-08			Usp43	691.607	-2.55364	0.137604	-18.558	7.03207e-77	1.32425e-75
Snhg15	95.5266	1.3456	0.353332	3.80832	0.000139913	0.00243918			Stk39	450.978	-2.55274	0.165794	-15.3971	1.71133e-53	2.34152e-52
Lonrf3	102.237	1.3164	0.36135	3.64302	0.000269462	0.0040579			Atp8b5	24.0694	-2.54282	0.770791	-3.29897	0.000970394	0.0019556
Adamts1	485.755	1.30842	0.210129	6.22675	4.76216e-10	4.90256e-08			Gm11914	58.0772	-2.53558	0.458365	-5.5318	3.1697e-08	1.01225e-07
Sema5a	554.976	1.30773	0.215315	6.07354	1.25122e-09	1.14939e-07			Ptprj	1413.13	-2.53399	0.206744	-12.2567	1.54743e-34	1.41934e-33
Nkain1	130.786	1.2848	0.31165	4.12258	3.7466e-05	0.000837864			Zfp599	95.0968	-2.53337	0.360646	-7.02454	2.14772e-12	9.07806e-12
Efemp1	200.718	1.27921	0.275881	4.63681	3.53828e-06	0.000117372			Hid1	1310.44	-2.53256	0.10024	-25.265	7.75764e-141	2.65945e-139
Gfod1	198.997	1.27425	0.279102	4.56553	4.98237e-06	0.000157438			Opn3	53.6323	-2.51863	0.489068	-5.14985	2.60696e-07	7.73794e-07
Esyt3	163.407	1.27284	0.310386	4.10085	4.1164e-05	0.000910333			Dag1	19131	-2.50921	0.035652	-70.3807	0	0
Klf4	154.516	1.2717	0.290866	4.37214	1.23035e-05	0.00033092			Upp1	44.4964	-2.5071	0.528693	-4.74206	2.11553e-06	5.77258e-06
Cbr3	352.931	1.26545	0.220594	5.73656	9.66166e-09	7.16643e-07			Pkp2	1508.69	-2.49942	0.0935242	-26.7249	2.4197e-157	9.32563e-156
Kif5c	324.511	1.26241	0.231898	5.4438	5.21564e-08	3.21058e-06			Shroom3	8547.6	-2.49389	0.128365	-19.4282	4.45969e-84	9.13279e-83
Ifitm3	420.949	1.26034	0.195426	6.4492	1.12444e-10	1.27886e-08			Map6	679.101	-2.48164	0.135482	-18.3171	6.04869e-75	1.11537e-73
Cadm1	1403.78	1.25043	0.153165	8.16396	3.24207e-16	8.06601e-14			F11r	9351.83	-2.47829	0.0488497	-50.7331	0	0
Chst15	119.683	1.2387	0.311127	3.98133	6.85311e-05	0.001364			Jam2	1686.7	-2.46903	0.0892768	-27.6559	2.36811e-168	1.00991e-166
Il33	152.739	1.22026	0.288484	4.2299	2.33791e-05	0.000566315			Lgals3	3975.02	-2.46301	0.0664104	-37.0876	4.44492e-301	3.65308e-299
Slc7a7	211.566	1.18903	0.246361	4.82635	1.39058e-06	5.33964e-05			Sytl1	57.2444	-2.46292	0.45807	-5.37674	7.58458e-08	2.35488e-07
Fbxl16	131.351	1.17917	0.3114	3.78666	0.000152685	0.0026048			Tinagl1	9682.44	-2.46189	0.0442522	-55.6333	0	0
Crip2	3271.21	1.17423	0.142922	8.21588	2.10615e-16	5.35142e-14			Pik3cb	1598.51	-2.46155	0.093084	-26.4444	4.22771e-154	1.58987e-152
Jag1	832.789	1.16408	0.203085	5.73197	9.92704e-09	7.31782e-07			Samd9l	394.25	-2.45915	0.194831	-12.622	1.59805e-36	1.54815e-35
Lmo7	629.617	1.16267	0.176763	6.57756	4.78222e-11	5.88756e-09			Bcl3	1555.48	-2.45444	0.0938032	-26.1659	6.50387e-151	2.38796e-149
Sik1	206.36	1.14649	0.251417	4.56011	5.1127e-06	0.000160252			Mid1ip1	7887.84	-2.44321	0.0499236	-48.9389	0	0
Tesc	129.107	1.13134	0.315403	3.58695	0.000334567	0.00471155			Plxnb1	2751.01	-2.44157	0.0738152	-33.0768	6.4019e-240	3.91367e-238
Cspg4	338.657	1.12618	0.20253	5.56056	2.68916e-08	1.7645e-06			Adamts7	2087.94	-2.438	0.083761	-29.1066	2.96017e-186	1.4075e-184
Ccnd1	1217	1.1225	0.138903	8.08117	6.41508e-16	1.53218e-13			Ppfibp2	1021.8	-2.4213	0.112167	-21.5865	2.40585e-103	6.19431e-102
C3	10906.9	1.12082	0.110593	10.1346	3.87766e-24	2.01335e-21			Pdlim1	5157.22	-2.41951	0.0533504	-45.3513	0	0
Lrig3	340.473	1.11149	0.214104	5.19136	2.08765e-07	1.05639e-05			Htr1b	374.427	-2.41901	0.192358	-12.5755	2.87809e-36	2.75808e-35
Ccdc141	123.789	1.10642	0.317829	3.48119	0.000499195	0.0065251			Aldoc	228.623	-2.40858	0.237078	-10.1595	3.00768e-24	2.11116e-23
Ttyh2	702.527	1.10397	0.162531	6.79234	1.10328e-11	1.46393e-09			Prex2	1333.31	-2.40345	0.0989089	-24.2996	1.97996e-130	6.3328e-129
Serpinf1	5086.39	1.09671	0.146159	7.50352	6.2125e-14	1.05985e-11			Tnfsf13os	348.662	-2.40158	0.193197	-12.4307	1.78056e-35	1.66768e-34
Rab32	948.511	1.07254	0.14667	7.31258	2.6206e-13	4.17269e-11			Sema3e	986.441	-2.3983	0.11424	-20.9935	7.52027e-98	1.79474e-96
Fancb	205.008	1.0679	0.247336	4.31762	1.5772e-05	0.000412142			Pak3	334.261	-2.39429	0.199781	-11.9846	4.28022e-33	3.79682e-32
Gpm6b	130.088	1.04973	0.305939	3.43118	0.000600951	0.00754633			Gramd1c	29.4261	-2.39204	0.633896	-3.77355	0.000160941	0.000361302
Hmcn1	172.967	1.04816	0.299516	3.4995	0.000466125	0.00615759			Smtnl2	542.908	-2.38798	0.152045	-15.7057	1.38141e-55	1.96147e-54
Tap2	415.259	1.03061	0.201556	5.11325	3.16658e-07	1.56038e-05			Gm14493	3173.99	-2.38295	0.148088	-16.0915	2.92836e-58	4.3418e-57
Nudt4	2133.36	1.02687	0.124138	8.27197	1.31765e-16	3.49674e-14			Crybg1	1803.12	-2.3817	0.094169	-25.2917	3.93753e-141	1.35359e-139
Cd44	1885.38	1.0245	0.141053	7.26324	3.77931e-13	5.86137e-11			Strbp	949.346	-2.37882	0.122181	-19.4697	1.98579e-84	4.08683e-83
Peg10	512.049	1.01788	0.221216	4.60132	4.19815e-06	0.000136979			Adamts1	9512.37	-2.37229	0.0423958	-55.9557	0	0
Slit2	778.113	1.01534	0.167031	6.07879	1.21092e-09	1.1326e-07			Tdrp	385.195	-2.37189	0.1817	-13.0539	6.04055e-39	6.14957e-38
									Plscr2	888.618	-2.36264	0.121308	-19.4764	1.74179e-84	3.59064e-83
									Pcdhb18	53.2492	-2.3551	0.47996	-4.90687	9.25423e-07	2.61606e-06
									Lrrfip1	4865.53	-2.35264	0.0569409	-41.3172	0	0
									Ak5	1111.98	-2.35101	0.11105	-21.1708	1.77689e-99	4.34935e-98
									Spire2	436.722	-2.35021	0.180619	-13.012	1.04632e-38	1.05912e-37
									Serpinb9	1793.19	-2.3495	0.0881815	-26.6439	2.10771e-156	8.07304e-155
									Ptprf	12847.4	-2.34021	0.0396366	-59.0416	0	0
									Nup210l	25.7232	-2.33417	0.693745	-3.36459	0.000766566	0.00156749
									Klrg2	355.207	-2.3326	0.195945	-11.9044	1.12319e-32	9.89266e-32
									Hoxd8	1190.33	-2.32944	0.111304	-20.9286	2.94081e-97	6.96479e-96
									Kalrn	2606.16	-2.32455	0.0745102	-31.1978	1.14183e-213	6.10782e-212
									Rnf128	4058.56	-2.32105	0.0645725	-35.9449	6.09037e-283	4.72384e-281
									Plch1	120.35	-2.31696	0.361277	-6.41326	1.42439e-10	5.37775e-10
									Lif	618.968	-2.31327	0.144563	-16.0018	1.24159e-57	1.8256e-56
									Met	2029.43	-2.30927	0.0857737	-26.9228	1.18761e-159	4.67881e-158
									Jup	8309.05	-2.30707	0.05068	-45.5223	0	0
									Chml	287.766	-2.29321	0.209896	-10.9255	8.70783e-28	6.78795e-27
									Abca4	43.4136	-2.29265	0.546066	-4.1985	2.68693e-05	6.60425e-05
									Tomt	1103.15	-2.28129	0.109662	-20.803	4.06966e-96	9.52915e-95
									Acta2	43029.8	-2.2727	0.0295527	-76.9035	0	0
									Maoa	4617.42	-2.27016	0.0551415	-41.1697	0	0
									Lpar6	224.612	-2.26607	0.234268	-9.673	3.92704e-22	2.57311e-21
									Tm7sf2	188.09	-2.2654	0.251403	-9.01101	2.04174e-19	1.21584e-18
									Gm15459	7515.56	-2.26521	0.0512438	-44.2047	0	0
									Stk10	1696.58	-2.26097	0.0864098	-26.1657	6.53123e-151	2.39093e-149
									Syn3	14034.8	-2.25869	0.0393294	-57.43	0	0
									Crip2	4086.46	-2.25755	0.0618102	-36.5239	4.63338e-292	3.68592e-290
									Mfsd2a	491.429	-2.25406	0.157104	-14.3475	1.10393e-46	1.31099e-45
									Mcts2	164.468	-2.24676	0.280821	-8.00068	1.2373e-15	6.19899e-15
									Foxo6	2274.99	-2.2441	0.0839168	-26.7419	1.53328e-157	5.92772e-156
									Bicd1	422.166	-2.24051	0.168446	-13.301	2.28274e-40	2.39062e-39
									Ube2q2	2279.61	-2.23297	0.0758573	-29.4364	1.87876e-190	9.10759e-189
									Cryl1	90.8523	-2.23217	0.36607	-6.09765	1.0764e-09	3.83194e-09
									Casp4	58.4267	-2.22493	0.464741	-4.78746	1.68908e-06	4.65087e-06
									Ankrd44	3092.73	-2.22429	0.0658861	-33.7596	7.727e-250	5.04695e-248
									Timp3	33556.8	-2.21772	0.0293758	-75.4948	0	0
									Fmnl1	396.612	-2.21496	0.17396	-12.7326	3.89783e-37	3.80583e-36
									Mfap3l	101.765	-2.21358	0.338243	-6.54436	5.97488e-11	2.31424e-10
									Akap5	283.383	-2.21224	0.203021	-10.8966	1.19661e-27	9.28123e-27
									Dbndd2	65.3553	-2.20312	0.441015	-4.99556	5.86644e-07	1.68994e-06
									Cpne8	822.584	-2.19909	0.121344	-18.1228	2.10553e-73	3.81454e-72
									Smpdl3b	2220.62	-2.18994	0.0797946	-27.4447	8.0334e-166	3.36806e-164
									ENSMUSG00000097554	7612.52	-2.18816	0.045475	-48.1178	0	0
									Gm5526	25.825	-2.18437	0.728493	-2.99847	0.00271335	0.00513147
									Klf12	36.8839	-2.18431	0.562577	-3.88269	0.000103308	0.0002383
									Bcam	1579.91	-2.18125	0.0896834	-24.3217	1.15555e-130	3.71513e-129
									C1s1	13871.8	-2.17632	0.0376645	-57.7818	0	0
									4930444A19Rik	181.179	-2.16379	0.269974	-8.0148	1.10315e-15	5.5382e-15
									Shroom2	1750.07	-2.15826	0.0842808	-25.608	1.24218e-144	4.36699e-143
									Hmgcs1	6751.89	-2.15822	0.0578756	-37.2907	2.31923e-304	1.94471e-302
									Clcn3	2133.24	-2.15665	0.078419	-27.5017	1.67623e-166	7.05152e-165
									Gm16567	4286.01	-2.15423	0.059592	-36.1498	3.75373e-286	2.94834e-284
									Crip1	5250.41	-2.1524	0.0546961	-39.3519	0	0
									ENSMUSG00000072812	775.505	-2.13986	0.125889	-16.9979	8.50626e-65	1.38534e-63
									Zfp697	361.716	-2.13512	0.178354	-11.9712	5.02708e-33	4.44662e-32
									Tmtc4	915.961	-2.12421	0.114606	-18.5349	1.07936e-76	2.02339e-75
									Hmgn5	1140.19	-2.11977	0.106917	-19.8263	1.76669e-87	3.78663e-86
									Pdzd2	1086.93	-2.11751	0.105418	-20.0867	9.65211e-90	2.10514e-88
									Col4a6	2873.7	-2.11708	0.0735034	-28.8025	1.99453e-182	9.34041e-181
									Megf9	1569.87	-2.11421	0.0949962	-22.2557	9.93014e-110	2.67898e-108
									Cdc42ep5	29.6544	-2.11262	0.630983	-3.34814	0.000813559	0.00165621
									Krt8	10291.1	-2.11237	0.0407259	-51.8679	0	0
									Fam83h	424.419	-2.11143	0.174541	-12.0971	1.09428e-33	9.86917e-33
									Fah	468.141	-2.10897	0.158431	-13.3116	1.98252e-40	2.07796e-39
									Loxl1	8714.92	-2.10596	0.054645	-38.5389	0	0
									Madd	203.25	-2.10358	0.244082	-8.61833	6.79402e-18	3.81338e-17
									Sc5d	2277.87	-2.09979	0.0761324	-27.5808	1.89281e-167	8.04443e-166
									Anapc15	1549.49	-2.09923	0.0990247	-21.1991	9.73547e-100	2.38769e-98
									Dlgap4	4704.28	-2.09608	0.0590423	-35.5013	4.69284e-276	3.50832e-274
									Gdpgp1	110.176	-2.08918	0.343131	-6.08859	1.13908e-09	4.04811e-09
									Dpp7	591.815	-2.08852	0.142056	-14.702	6.25541e-49	7.81768e-48
									Raph1	5596.27	-2.08709	0.0538723	-38.7414	0	0
									Magi2	98.737	-2.08572	0.340289	-6.12926	8.82864e-10	3.162e-09
									Tnfrsf25	29.486	-2.08565	0.716571	-2.9106	0.00360734	0.00670165
									B4galt5	6447.81	-2.085	0.0482327	-43.2279	0	0
									Zfpm1	2759.87	-2.07956	0.0732951	-28.3724	4.43605e-177	2.00918e-175
									Lhx6	1073.88	-2.07822	0.10924	-19.0243	1.07212e-80	2.11864e-79
									Wt1	15402.9	-2.07431	0.0360848	-57.4844	0	0
									Tmem238	353.435	-2.07372	0.19287	-10.7519	5.8024e-27	4.40684e-26
									Hmga2	2700.23	-2.07223	0.0736499	-28.1362	3.53575e-174	1.57271e-172
									Ccl2	630.666	-2.0692	0.138561	-14.9335	1.99646e-50	2.55951e-49
									Adgrg6	637.448	-2.06863	0.138008	-14.9892	8.63804e-51	1.12249e-49
									Perp	882.077	-2.05887	0.117127	-17.5781	3.62752e-69	6.27859e-68
									Ubxn2a	1046.72	-2.04729	0.107848	-18.9832	2.35033e-80	4.62977e-79
									Xkr8	427.179	-2.04665	0.165676	-12.3533	4.67256e-35	4.32735e-34
									Gprc5a	1264.95	-2.04082	0.096857	-21.0705	1.48504e-98	3.57159e-97
									Tpk1	428.361	-2.04029	0.179751	-11.3506	7.36271e-30	6.01522e-29
									Ube2l6	405	-2.0382	0.189221	-10.7715	4.69237e-27	3.58132e-26
									Mtm1	143.431	-2.03815	0.288296	-7.06964	1.55332e-12	6.62431e-12
									Tnfsf13	202.997	-2.03716	0.258304	-7.88669	3.10297e-15	1.53113e-14
									Lox	12283.1	-2.03667	0.0422961	-48.1527	0	0
									A730049H05Rik	631.456	-2.03198	0.136208	-14.9182	2.51042e-50	3.21178e-49
									Larp1b	736.568	-2.03118	0.127395	-15.9439	3.13882e-57	4.58807e-56
									Gm16982	875.232	-2.03062	0.115873	-17.5246	9.29707e-69	1.60468e-67
									Nsdhl	1000.61	-2.02932	0.110532	-18.3596	2.7657e-75	5.12274e-74
									Celf2	1733.36	-2.0266	0.0912261	-22.2151	2.45518e-109	6.60928e-108
									Fdft1	2839.99	-2.01328	0.070731	-28.4639	3.27772e-178	1.50098e-176
									ENSMUSG00000061654	159.77	-2.00653	0.289893	-6.92164	4.46459e-12	1.85738e-11
									Atp10d	301.043	-2.00547	0.196491	-10.2064	1.85571e-24	1.31446e-23
									Kank1	4282.6	-2.00128	0.0564327	-35.4632	1.81741e-275	1.35054e-273
									Col1a2	116576	14.5888	0.323839	45.0495	0	0
									Pkdcc	664.38	12.8903	1.44763	8.90442	5.3665e-19	3.14143e-18
									Mvb12b	369.843	12.0446	1.45118	8.29989	1.04209e-16	5.50313e-16
									Vangl2	299.661	11.7393	1.45481	8.0693	7.07001e-16	3.59144e-15
									Tpm2	704.106	11.5355	1.40871	8.18869	2.64076e-16	1.36949e-15
									Col18a1	182.674	11.0266	1.45974	7.55379	4.22778e-14	1.97169e-13
									Top1mt	173.084	10.9492	1.46056	7.4966	6.54966e-14	3.01937e-13
									Ptgfrn	2451.39	10.1676	0.485272	20.9523	1.78705e-97	4.24041e-96
									Fam20a	515.024	10.0856	1.03002	9.79166	1.22266e-22	8.16204e-22
									Zfp469	465.378	9.94179	1.03023	9.65004	4.91374e-22	3.20776e-21
									Tbx2	1261.66	9.79473	0.59657	16.4184	1.41249e-60	2.17751e-59
									Bcor	74.1813	9.72602	1.48419	6.55308	5.63614e-11	2.1844e-10
									Chn1	72.598	9.69671	1.48509	6.52939	6.60364e-11	2.55141e-10
									Kcnh2	1558.7	9.68307	0.516397	18.7512	1.89247e-78	3.65249e-77
									Zfp775	70.6144	9.65533	1.48602	6.49746	8.16879e-11	3.14048e-10
									Csrp2	1635.67	9.58413	0.487334	19.6664	4.18105e-86	8.7795e-85
									Dpysl2	59.1555	9.40059	1.49416	6.29154	3.14334e-10	1.15548e-09
									Tgfbr2	156.638	9.36214	1.42423	6.57346	4.91602e-11	1.91367e-10
									Antxr1	5465.42	9.28423	0.241841	38.3899	0	0
									Slit3	1746.52	9.27384	1.29006	7.18871	6.54069e-13	2.85107e-12
									Rasa3	49.6884	9.14768	1.50424	6.08125	1.19247e-09	4.23301e-09
									Ncs1	398.237	9.12628	0.846103	10.7862	3.99775e-27	3.0587e-26
									Bcat1	3035.84	8.94485	0.289342	30.9145	7.63169e-210	4.0131e-208
									Gm20496	209.86	8.78995	1.04094	8.44422	3.06081e-17	1.66235e-16
									Psmb9	36.4682	8.7073	1.53694	5.66534	1.46732e-08	4.7923e-08
									Amigo2	98.7011	8.69535	1.43531	6.05816	1.37686e-09	4.86387e-09
									Pcdh1	36.0662	8.68671	1.52631	5.69131	1.26071e-08	4.14229e-08
									Ifitm3	723.079	8.57072	0.523102	16.3844	2.471e-60	3.77649e-59
									Ogfrl1	167.591	8.46044	1.04495	8.09649	5.65683e-16	2.89013e-15
									Apoe	5967	8.10883	0.161423	50.2333	0	0
									Rassf3	447.092	8.07268	0.564661	14.2965	2.30056e-46	2.71904e-45
									Sesn3	514.146	7.99778	1.02932	7.76999	7.84929e-15	3.81401e-14
									Scrn1	432.693	7.95274	1.70859	4.65456	3.24671e-06	8.70794e-06
									Srgap3	231.328	7.92319	0.74778	10.5956	3.12272e-26	2.32192e-25
									Znrf3	19.4669	7.79484	1.59641	4.88274	1.04619e-06	2.9474e-06
									Agpat4	415.68	7.77665	0.532222	14.6117	2.36639e-48	2.91917e-47
									Notch3	361.096	7.76407	0.568341	13.6609	1.73745e-42	1.90475e-41
									Lgals3bp	404.955	7.73639	0.532315	14.5335	7.43322e-48	9.05263e-47
									Tbx15	290.023	7.6674	0.614821	12.4709	1.07538e-35	1.01409e-34
									Pxdn	193.548	7.66625	0.753858	10.1693	2.71717e-24	1.9094e-23
									Apol9b	91.4308	7.57769	1.06533	7.11299	1.13555e-12	4.88296e-12
									Ust	15.2546	7.4486	1.63979	4.54242	5.5613e-06	1.46468e-05
									Azin2	207.385	7.44419	0.678231	10.9759	4.99156e-28	3.91068e-27
									Adam12	1976.9	7.37853	0.216405	34.0959	8.47448e-255	5.7469e-253
									Kctd15	14.6173	7.37738	1.65995	4.44434	8.81612e-06	2.2746e-05
									Plpp3	272.272	7.34551	0.574569	12.7844	2.00462e-37	1.96814e-36
									Tap2	713.711	7.29823	0.352259	20.7184	2.36644e-95	5.49953e-94
									Dkk3	1334.85	7.28592	0.255929	28.4685	2.87632e-178	1.32204e-176
									Rgma	37.0358	7.26958	1.48695	4.88892	1.01389e-06	2.85832e-06
									H1f10	651.68	7.25243	0.361772	20.047	2.14458e-89	4.66099e-88
									Adamts4	673.634	7.213	0.35136	20.5288	1.19052e-93	2.69605e-92
									Angptl2	1968.23	7.18166	0.204349	35.1441	1.43071e-270	1.03227e-268
									Sulf2	3997.57	7.15198	0.142943	50.034	0	0
									Phf19	165.55	7.12944	0.69	10.3325	5.02174e-25	3.61694e-24
									Igfbp4	39467.8	7.05028	0.0526258	133.97	0	0
									Serpinf1	8333.59	7.0267	0.0977993	71.8481	0	0
									Tent5a	11.3428	7.01171	1.712	4.09562	4.21045e-05	0.000101381
									Raet1e	11.2236	7.00163	1.69962	4.11953	3.7964e-05	9.19284e-05
									B4galnt1	633.628	6.97671	0.34053	20.4878	2.76744e-93	6.21049e-92
									Zfp365	263.409	6.96031	2.02056	3.44474	0.000571611	0.00119142
									Nav2	59.0459	6.93838	1.08926	6.36983	1.89234e-10	7.06709e-10
									Man1c1	10.405	6.89293	1.71827	4.01154	6.03237e-05	0.000142757
									Tgfbr3	701.459	6.87725	0.660961	10.4049	2.35442e-25	1.71873e-24
									Fam149a	558.213	6.79551	0.340393	19.9637	1.13936e-88	2.46332e-87
									Gnb4	558.476	6.73405	0.334345	20.1411	3.22419e-90	7.04439e-89
									Dnm1	1013.75	6.72912	0.248864	27.0393	5.10064e-161	2.04851e-159
									Plcl1	177.516	6.72022	0.590093	11.3884	4.77627e-30	3.9228e-29
									Pdgfra	2759.7	6.71454	0.150682	44.5609	0	0
									Plpp7	24.1293	6.65422	1.56332	4.25647	2.07676e-05	5.15451e-05
									Gm15821	261.324	6.63902	0.474385	13.995	1.67226e-44	1.90918e-43
									Tead2	835.758	6.52706	0.257904	25.3081	2.60136e-141	8.96747e-140
									Pdzrn3	241.874	6.52129	0.478165	13.6381	2.37522e-42	2.59934e-41
									Foxred2	426.469	6.4731	0.354208	18.2749	1.31225e-74	2.41618e-73
									Ppm1h	323.486	6.44854	0.637641	10.1131	4.83173e-24	3.36864e-23
									Apcdd1	7.42466	6.40297	1.82299	3.51235	0.000444169	0.000938235
									2900026A02Rik	7.24497	6.38128	1.8926	3.3717	0.000747051	0.00153112
									Fyn	913.523	6.37338	0.236402	26.96	4.35876e-160	1.72268e-158
									Rps6ka2	7.24982	6.36669	1.83771	3.46448	0.000531264	0.00111255
									Tap1	148.995	6.32842	1.9414	3.25971	0.00111524	0.00223229
									Septin5	173.23	6.32293	0.535156	11.8151	3.26078e-32	2.85577e-31
									Dipk1b	95.7942	6.3102	0.71311	8.84884	8.84374e-19	5.12375e-18
									Ass1	7366.17	6.27717	0.0842257	74.528	0	0
									Fbn1	1021.59	6.27343	0.217191	28.8845	1.87114e-183	8.79579e-182
									Sema5a	2052.52	6.27259	0.154292	40.654	0	0
									Rarres2	107.989	6.22339	0.655085	9.50012	2.09642e-21	1.33968e-20
									Wnt4	7151.67	6.22244	0.0857008	72.6065	0	0
									Egfl7	6.4868	6.21786	1.88499	3.29862	0.000971622	0.00195776
									Adcy7	1274.95	6.20449	0.190972	32.489	1.52665e-231	9.02178e-230
									Aldh3a1	17.6344	6.20223	1.57578	3.93598	8.28566e-05	0.000193099
									Pitpnc1	261.03	6.19017	0.419314	14.7626	2.55179e-49	3.20523e-48
									Elmo1	226.455	6.18413	0.44827	13.7956	2.71044e-43	3.02759e-42
									Gramd1b	16.8092	6.11226	1.57918	3.87053	0.000108598	0.000249806
									P4ha2	777.037	6.10817	0.239599	25.4933	2.33889e-143	8.13043e-142
									Kremen1	3321.9	6.09002	0.356667	17.0748	2.28484e-65	3.75944e-64
									Scube3	1298.06	6.08395	0.184519	32.972	2.04776e-238	1.23964e-236
									Satb2	111.815	6.0393	0.615417	9.81336	9.86324e-23	6.60566e-22
									Bhlhe41	345.224	5.86326	1.03348	5.6733	1.40072e-08	4.58168e-08
									Prodh	41.3202	5.84226	0.954544	6.12047	9.33003e-10	3.33388e-09
									Islr	2301.73	5.83269	0.378838	15.3962	1.73467e-53	2.37084e-52
									Abca9	936.298	5.75392	0.197724	29.1008	3.50653e-186	1.66092e-184
									Ly75	311.173	5.68967	1.26919	4.48291	7.36328e-06	1.9181e-05
									Gm5424	1523.47	5.68865	0.159003	35.777	2.51299e-280	1.93703e-278
									Cotl1	1975.97	5.65136	0.133749	42.2536	0	0
									Arhgef40	1017.99	5.63562	0.184731	30.5072	2.09154e-204	1.07701e-202
									Gypc	180.257	5.63498	0.436324	12.9147	3.72129e-38	3.7273e-37
									Nr4a1	6660.57	5.62531	0.0751515	74.853	0	0
									Vash2	364.935	5.61937	0.30794	18.2482	2.1366e-74	3.91657e-73
									Itgb3	646.147	5.57396	0.230664	24.1648	5.22002e-129	1.65679e-127
									Gm26728	93.0368	5.5721	0.5985	9.31011	1.27694e-20	7.90368e-20
									Prag1	136.322	5.55868	0.491453	11.3107	1.16156e-29	9.44622e-29
									Abcb9	22.8572	5.53658	1.19926	4.61668	3.89936e-06	1.03844e-05
									Zfp287	46.0215	5.45623	1.57422	3.466	0.000528267	0.00110665
									Kif21b	1078.85	5.45013	0.174115	31.302	4.38304e-215	2.36494e-213
									Dact3	408.221	5.42659	0.283637	19.1321	1.36373e-81	2.71652e-80
									Egr2	493.619	5.3175	0.243091	21.8746	4.53764e-106	1.19305e-104
									Cbr3	178.11	5.28257	0.407179	12.9736	1.72762e-38	1.74024e-37
									Cnksr3	516.612	5.27307	0.235285	22.4114	3.04702e-111	8.42172e-110
									Sspn	788.168	5.22594	0.416005	12.5622	3.40765e-36	3.25801e-35
									Agpat2	44.964	5.22414	0.792203	6.59445	4.26843e-11	1.67049e-10
									Cdh11	5358.66	5.2132	0.0755225	69.0285	0	0
									Abi3	1905.37	5.19592	0.359262	14.4627	2.08336e-47	2.51258e-46
									Cpt1c	293.283	5.18418	0.307501	16.8591	8.99882e-64	1.44657e-62
									Kcnab3	253.946	5.1681	0.326685	15.8198	2.27143e-56	3.27012e-55
									Pde1a	150.715	5.1598	0.68323	7.55206	4.28412e-14	1.99722e-13
									Tmem229b	42.3368	5.15222	0.805488	6.3964	1.59079e-10	5.98233e-10
									Sema7a	232.141	5.14309	0.340033	15.1252	1.10405e-51	1.46851e-50
									Cspg4	437.86	5.13755	0.249127	20.6222	1.73472e-94	3.95006e-93
									Gstt1	93.3405	5.13625	0.535565	9.59034	8.77932e-22	5.69532e-21
									Mylk	4331.53	5.13129	0.0825518	62.1584	0	0
									Ogdhl	446.184	5.11626	0.24466	20.9118	4.18511e-97	9.87401e-96
									Maml3	267.908	5.10517	0.313731	16.2725	1.54776e-59	2.33955e-58
									Nt5e	1150.55	5.09135	0.154411	32.9728	1.99393e-238	1.21297e-236
									Lsp1	1303.83	5.06955	0.143633	35.295	7.00311e-273	5.08237e-271
									C1qtnf6	3074.57	5.06506	0.0957548	52.8962	0	0
									Ctsh	161.778	5.06232	0.410103	12.344	5.24822e-35	4.85324e-34
									Exoc3l4	150.505	5.04239	0.422203	11.9431	7.05683e-33	6.23312e-32
									Gpc1	10674.5	4.98636	0.0584933	85.2466	0	0
									Arhgef28	83.9824	4.92553	1.05103	4.68641	2.78044e-06	7.5175e-06
									Meis3	88.1599	4.91332	0.524116	9.37448	6.95156e-21	4.35042e-20
									Plxdc1	522.146	4.90977	0.215771	22.7545	1.29371e-114	3.68233e-113
									Emilin1	3176.81	4.87206	0.091114	53.4721	0	0
									Nxpe4	35.376	4.87121	0.824262	5.90978	3.42559e-09	1.17598e-08
									Shox2	817.786	4.8378	0.172638	28.0227	8.58502e-173	3.75141e-171
									Atoh8	4276.43	4.82707	0.221603	21.7825	3.39912e-105	8.84343e-104
									Phactr1	27.5483	4.78791	0.915109	5.23206	1.67628e-07	5.05778e-07
									Sp100	53.0007	4.76668	0.675087	7.06084	1.65495e-12	7.04075e-12
									Col7a1	19.347	4.75216	1.09079	4.35663	1.32079e-05	3.33489e-05
									Ebf4	99.4769	4.73481	0.485507	9.75231	1.80313e-22	1.1947e-21
									Pknox2	252.403	4.72716	0.300457	15.7332	8.95237e-56	1.27407e-54
									Col12a1	3310.86	4.6956	0.0849719	55.2607	0	0
									Hfe	62.3008	4.65065	0.591961	7.85634	3.95534e-15	1.94322e-14
									Gpr155	35.9913	4.63623	0.784802	5.90752	3.47306e-09	1.18997e-08
									Cd9	637.754	4.62801	0.18507	25.0067	5.16507e-138	1.76095e-136
									Adgrl2	2695.31	4.5733	0.0922966	49.5501	0	0
									Angptl4	372.297	4.55137	0.240036	18.9612	3.56806e-80	7.01738e-79
									Sox9	1311.23	4.54852	0.130264	34.9177	4.00451e-267	2.83977e-265
									Ccnd1	1635.27	4.53576	0.114901	39.4753	0	0
									Wipi1	1178.86	4.53516	0.139357	32.5436	2.57815e-232	1.53821e-230
									Unc93b1	245.473	4.47318	0.289745	15.4383	9.04293e-54	1.24416e-52
									Tmem150b	83.2142	4.45838	0.504426	8.83853	9.6988e-19	5.60345e-18
									Adcy3	264.36	4.44886	0.275616	16.1415	1.30307e-58	1.93898e-57
									Klhl30	346.976	4.42333	0.243158	18.1912	6.06466e-74	1.10843e-72
									Armcx2	892.578	4.39322	0.152995	28.7147	2.49948e-181	1.16611e-179
									Thrb	185.184	4.37948	0.328299	13.3399	1.35595e-40	1.42604e-39
									Snhg18	535.481	4.37763	0.191739	22.8312	2.24713e-115	6.4553e-114
									Pdlim4	541.304	4.37602	0.193092	22.6629	1.04015e-113	2.93369e-112
									Mapk13	42.0609	4.37574	0.690317	6.33874	2.31653e-10	8.61495e-10
									Sspnos	44.6895	4.33312	0.654376	6.62176	3.5494e-11	1.39569e-10
									Sik1	1772.96	4.3272	0.114574	37.7676	0	0
									Tcf7	1054.97	4.31178	0.136059	31.6904	2.10541e-220	1.17694e-218
									Actr3b	67.3912	4.3092	0.547192	7.87511	3.40433e-15	1.67783e-14
									Zcwpw1	52.7025	4.29628	1.24948	3.43846	0.00058504	0.00121693
									Dclk1	1122.91	4.27576	0.133134	32.1161	2.62639e-226	1.53021e-224
									H2-DMb1	50.9557	4.22473	0.60075	7.03243	2.02967e-12	8.58785e-12
									Sytl2	1030.95	4.2107	0.138568	30.3872	8.11238e-203	4.12601e-201
									Gas7	1915.31	4.19975	0.104192	40.3078	0	0
									ENSMUSG00000065037	110.475	4.18999	0.837624	5.00223	5.66696e-07	1.63361e-06
									Gm10425	106.789	4.18755	0.435065	9.62512	6.26342e-22	4.07599e-21
									Dmpk	682.024	4.17462	0.17132	24.3674	3.78992e-131	1.22482e-129
									Adgrl1	2469.46	4.16894	0.0895173	46.5713	0	0
									Rap1gap	1058.02	4.1597	0.136937	30.3767	1.11479e-202	5.64674e-201
									Camkk1	109.173	4.11168	0.775743	5.30031	1.15603e-07	3.52924e-07
									Gm10657	102.225	4.10707	0.42151	9.74371	1.9626e-22	1.2969e-21
									Apol9a	85.5146	4.09515	0.456191	8.97684	2.78644e-19	1.64901e-18
									Fcgrt	500.411	4.08828	0.18983	21.5365	7.08287e-103	1.80861e-101
									Snai1	1027.07	4.04492	0.132652	30.4927	3.25333e-204	1.66834e-202
									Gm20528	484.75	4.03963	0.450022	8.97651	2.7948e-19	1.65317e-18
									Gstm1	555.093	4.0284	0.180453	22.3238	2.16975e-110	5.94405e-109
									Ccn1	6770.55	4.01627	0.0568836	70.6052	0	0
									Zcchc24	1973.47	4.014	0.0979602	40.9758	0	0
									Xaf1	89.4555	4.01318	0.44635	8.99111	2.4475e-19	1.45189e-18
									ENSMUSG00000105878	78.497	4.01166	0.482476	8.31473	9.19641e-17	4.86892e-16
									Epas1	236.47	4.00774	0.280275	14.2993	2.20958e-46	2.6165e-45
									Tmem86a	2638.03	3.9873	0.0851689	46.8164	0	0
									ENSMUSG00000105569	61.5741	3.98408	0.559533	7.12037	1.07638e-12	4.63334e-12
									Gm10644	508.27	3.97731	0.189568	20.9809	9.79868e-98	2.32953e-96
									Capg	863.282	3.9576	0.142491	27.7744	8.84392e-170	3.79768e-168
									Sorbs2	1166.73	3.95488	0.263966	14.9826	9.54659e-51	1.23667e-49
									Zfand4	62.007	3.95122	0.52143	7.57765	3.51871e-14	1.65031e-13
									Nsg1	178.24	3.93762	0.312104	12.6164	1.71528e-36	1.65655e-35
									Isg15	76.7027	3.9317	0.468292	8.39583	4.62614e-17	2.48853e-16
									Thbs1	17809.9	3.91447	0.0391479	99.9918	0	0
									Rcn3	2989.31	3.90595	0.0809259	48.2657	0	0
									B4galt2	585.384	3.89087	0.169339	22.9769	7.94138e-117	2.29726e-115
									Cd276	1378.82	3.88109	0.111665	34.7565	1.10589e-264	7.75375e-263
									S100a16	903.521	3.86109	0.143799	26.8505	8.31102e-159	3.26392e-157
									Lrrc73	111.554	3.85344	0.811464	4.74875	2.0468e-06	5.59242e-06
									Gm29233	1061.69	3.82432	0.125348	30.5096	1.94617e-204	1.00633e-202
									Fosb	1105.39	3.82201	0.123083	31.0522	1.06585e-211	5.62859e-210
									Aldh1l1	133.528	3.81771	0.364682	10.4686	1.20386e-25	8.82454e-25
									Porcn	131.245	3.80928	0.349994	10.8838	1.37625e-27	1.06679e-26
									Ppic	911.328	3.80284	0.136161	27.929	1.18644e-171	5.16623e-170
									Lrp12	857.857	3.80166	0.143214	26.5454	2.90602e-155	1.10965e-153
									Stc2	274.321	3.80165	0.250139	15.1982	3.63674e-52	4.87386e-51
									Anpep	433.411	3.78308	0.192879	19.6138	1.17901e-85	2.46737e-84
									Lhpp	149.767	3.7807	0.33134	11.4104	3.71221e-30	3.05697e-29
									Tamalin	96.2105	3.75957	0.405342	9.27506	1.77525e-20	1.09334e-19
									Tcf4	3132.97	3.75159	0.0766529	48.9425	0	0
									Prr7	488.154	3.73258	0.370013	10.0877	6.26188e-24	4.3535e-23
									Fzd1	3900.79	3.70981	0.0679618	54.5868	0	0
									Rgs3	553.695	3.70652	0.176645	20.9829	9.39593e-98	2.23807e-96
									Medag	154.82	3.70577	0.322751	11.4818	1.62798e-30	1.35683e-29
									Fam110b	65.5331	3.69106	0.486147	7.59248	3.1383e-14	1.48085e-13
									Mpzl1	773.411	3.68572	0.143174	25.7429	3.87469e-146	1.36994e-144
									Pik3r3	358.126	3.66337	0.213814	17.1335	8.35068e-66	1.38545e-64
									Vldlr	1296.96	3.65564	0.112435	32.5133	6.90906e-232	4.10246e-230
									Snai2	932.762	3.65517	0.13416	27.2449	1.91214e-163	7.8836e-162
									Npnt	2116.48	3.65315	0.0900099	40.5861	0	0
									Brsk1	214.848	3.63439	0.273335	13.2965	2.4262e-40	2.53657e-39
									Sh3rf3	212.523	3.62616	0.516672	7.01831	2.24575e-12	9.47951e-12
									Arhgef19	556.315	3.60332	0.167453	21.5184	1.04803e-102	2.66516e-101
									P3h3	748.583	3.59693	0.150021	23.9762	4.9211e-127	1.53831e-125
									Coro2b	240.214	3.59505	0.257594	13.9562	2.88269e-44	3.27902e-43
									Mrc2	2637.72	3.58249	0.0797921	44.8978	0	0
									Rasl11b	235.086	3.57816	0.261737	13.6708	1.51715e-42	1.66913e-41
									Gda	84.3758	3.57663	0.833537	4.2909	1.77949e-05	4.44336e-05
									Errfi1	2234.55	3.57549	0.0849873	42.0709	0	0
									St6galnac4	388.774	3.57114	0.207334	17.2241	1.75104e-66	2.93654e-65
									H2-M3	160.474	3.52567	0.304563	11.5761	5.44426e-31	4.58367e-30
									Spry1	1391.44	3.51883	0.220444	15.9625	2.33314e-57	3.41442e-56
									Stom	119.598	3.51449	0.353964	9.92894	3.11548e-23	2.11621e-22
									Gchfr	145.731	3.51361	0.331017	10.6146	2.54921e-26	1.8989e-25
									Rnf157	666.254	3.50945	0.151264	23.2009	4.45725e-119	1.30459e-117
									Igtp	12.3426	3.50301	1.14697	3.05415	0.00225702	0.00431316
									Itpkb	1068.1	3.49274	0.134562	25.9564	1.54125e-148	5.52803e-147
									Gm29054	40.4127	3.4925	0.612039	5.70634	1.15431e-08	3.80982e-08
									Cdk18	497.26	3.48485	0.180992	19.2541	1.30347e-82	2.62599e-81
									Fam53b	320.59	3.48312	0.214695	16.2236	3.43397e-59	5.15927e-58
									Ociad2	119.864	3.46023	0.364292	9.49852	2.12893e-21	1.35976e-20
									Arhgap45	180.215	3.44676	0.298179	11.5594	6.61759e-31	5.55645e-30
									Aldh2	4112.86	3.44612	0.0658934	52.2984	0	0
									Als2cl	13.9156	3.43159	1.01878	3.36833	0.000756238	0.00154815
									Trerf1	486.433	3.4258	0.176037	19.4607	2.36703e-84	4.86337e-83
									Sirpa	532.234	3.42427	0.167251	20.4738	3.68399e-93	8.2524e-92
									Ank2	168.29	3.42305	0.294102	11.639	2.6105e-31	2.22044e-30
									Tanc2	72.2794	3.41705	0.447042	7.64369	2.11076e-14	1.00516e-13
									Tle2	236.707	3.41442	0.258862	13.1901	1.00007e-39	1.03151e-38
									Akt3	109.545	3.40219	0.361106	9.42159	4.44324e-21	2.80186e-20
									Dgat2	42.0094	3.40154	0.597523	5.69273	1.25021e-08	4.11215e-08
									Smco4	38.7049	3.401	0.623357	5.45594	4.87146e-08	1.53322e-07
									Fam234b	330.241	3.39882	0.216078	15.7296	9.4825e-56	1.34797e-54
									Noxo1	16.5698	3.38047	0.931601	3.62867	0.000284887	0.000617438
									Kirrel3	546.601	3.35609	0.175459	19.1274	1.49202e-81	2.9673e-80
									Tbc1d16	358.279	3.3514	0.201211	16.6562	2.73003e-62	4.30492e-61
									Gm42922	198.921	3.34109	0.283164	11.7992	3.94226e-32	3.44531e-31
									Gpd1	127.257	3.335	0.339023	9.83709	7.79306e-23	5.25037e-22
									Gpr157	41.5467	3.3297	0.58156	5.72546	1.03152e-08	3.41454e-08
									Ptpdc1	99.5009	3.32663	0.411864	8.07702	6.63695e-16	3.3756e-15
									Nid2	149.644	3.32351	0.313872	10.5887	3.36141e-26	2.49791e-25
									Dlx2	316.067	3.31805	0.223124	14.8709	5.09446e-50	6.47106e-49
									Fbxo2	855.816	3.30107	0.138934	23.7601	8.64997e-125	2.6375e-123
									Hebp1	712.595	3.29944	0.150343	21.946	9.45838e-107	2.49742e-105
									Acacb	208.379	3.29671	0.262924	12.5387	4.58699e-36	4.36873e-35
									Ddit4	1523.93	3.28871	0.098076	33.5322	1.63543e-246	1.0408e-244
									Rnf227	41.3177	3.27606	0.624819	5.2432	1.57811e-07	4.77202e-07
									Spp1	3400.48	3.26565	0.0703467	46.4223	0	0
									Fgfr2	2456.43	3.25364	0.0809239	40.2061	0	0
									Osgin1	405.25	3.24281	0.195967	16.5477	1.66306e-61	2.59932e-60
									Fdxr	936.251	3.23513	0.123958	26.0986	3.77877e-150	1.3752e-148
									Amigo1	142.391	3.22774	0.312264	10.3366	4.81399e-25	3.47133e-24
									Vcan	3621.66	3.22744	0.0674885	47.8222	0	0
									Tmem53	66.5469	3.22449	0.485929	6.63573	3.22892e-11	1.27493e-10
									L3hypdh	64.7693	3.21532	0.47815	6.7245	1.76201e-11	7.07885e-11
									Thnsl2	79.5743	3.20534	0.44922	7.13534	9.6548e-13	4.16462e-12
									Hapln4	605.102	3.2035	0.16158	19.8261	1.77404e-87	3.79584e-86
									Dnai2	33.5645	3.17072	0.638688	4.96444	6.89005e-07	1.97017e-06
									Klf13	16.2098	3.16716	0.915717	3.45866	0.000542863	0.00113512
									B230217C12Rik	37.4537	3.16601	0.599813	5.27832	1.3037e-07	3.9664e-07
									Shfl	153.334	3.14488	0.636094	4.94406	7.65139e-07	2.17784e-06
									Mrgprf	216.869	3.13909	0.251534	12.4798	9.626e-36	9.09814e-35
									Gm42884	24.12	3.13504	0.781523	4.01145	6.03474e-05	0.000142786
									Zfp239	144.706	3.13098	0.326522	9.58886	8.90596e-22	5.77445e-21
									Ripk3	46.912	3.11999	0.551505	5.65723	1.5384e-08	5.01616e-08
									Eps8	1072.52	3.11853	0.115289	27.0496	3.86415e-161	1.55695e-159
									Zfp667	27.0191	3.09772	0.699802	4.42656	9.5747e-06	2.45601e-05
									Vash1	67.5887	3.09765	0.449552	6.89052	5.55893e-12	2.30492e-11
									Arhgef10l	1120.22	3.08167	0.118087	26.0966	3.9804e-150	1.44435e-148
									Rtkn2	83.5801	3.05248	0.395981	7.70865	1.27153e-14	6.1138e-14
									Deptor	864.528	3.0351	0.130753	23.2125	3.40573e-119	1.00154e-117
									Gm29629	35.726	3.03189	0.627055	4.83512	1.33066e-06	3.71006e-06
									Gstm5	309.397	3.02947	0.702536	4.31219	1.61642e-05	4.04676e-05
									Cdkn1a	694.112	3.0274	0.141782	21.3525	3.70012e-101	9.23912e-100
									ENSMUSG00000097294	42.1988	3.02316	0.57971	5.21496	1.83861e-07	5.53144e-07
									Wnk4	135.815	3.01864	0.325308	9.27934	1.70528e-20	1.05129e-19
									Ggta1	86.5323	3.0168	0.4287	7.03711	1.96272e-12	8.31593e-12
									Ak1	859.442	3.01236	0.126459	23.8208	2.0358e-125	6.23809e-124
									Mturn	86.111	3.00534	0.401895	7.47793	7.55024e-14	3.46518e-13
									Samd14	735.124	3.00074	0.138033	21.7392	8.73245e-105	2.26715e-103
									Map4k1	35.4514	2.99675	0.612701	4.89106	1.00297e-06	2.82818e-06
									Aldh1l2	1675.14	2.9956	0.0956307	31.3246	2.1571e-215	1.16898e-213
									Abcc4	335.82	2.99426	0.200803	14.9114	2.7791e-50	3.54821e-49
									Retreg1	748.252	2.9921	0.140956	21.2272	5.35544e-100	1.32392e-98
									Hdac11	82.4957	2.98123	0.396752	7.51409	5.73078e-14	2.6527e-13
									Dpf1	36.9474	2.97819	0.611711	4.86863	1.12376e-06	3.15376e-06
									Clip2	766.105	2.96603	0.134398	22.0691	6.26543e-108	1.66497e-106
									Postn	211.49	2.9658	0.777336	3.81534	0.000135994	0.00030831
									Pfn2	814.744	2.96471	0.139808	21.2056	8.47896e-100	2.08364e-98
									Arl5c	54.2586	2.96357	0.540931	5.47864	4.28605e-08	1.35343e-07
									Gm11613	51.3988	2.95843	0.505	5.85828	4.67684e-09	1.58362e-08
									Gm8292	39.3563	2.95401	0.581972	5.07585	3.85761e-07	1.12881e-06
									Slc27a1	783.942	2.95011	0.140067	21.0621	1.77019e-98	4.24913e-97
									Nfkbiz	800.357	2.93963	0.12894	22.7984	4.7538e-115	1.36246e-113
									Cnih2	85.6603	2.93832	0.387343	7.58584	3.30347e-14	1.55288e-13
									Enpp1	923.66	2.92465	0.124777	23.439	1.71232e-121	5.10816e-120
									Steap3	1420.2	2.91493	0.104938	27.7777	8.06107e-170	3.47354e-168
									Ank	1185.81	2.91482	0.106617	27.3391	1.45434e-164	6.03624e-163
									Trps1	1070.65	2.91051	0.12213	23.8312	1.58582e-125	4.87129e-124
									Asrgl1	391.528	2.90737	0.201497	14.4288	3.4083e-47	4.08273e-46
									Zfp503	1641.54	2.90461	0.0913748	31.7879	9.52093e-222	5.39519e-220
									Gdf15	275.245	2.90133	0.223508	12.9809	1.57036e-38	1.58311e-37
									Niban1	3253.49	2.89899	0.0703759	41.1929	0	0
									Id2	1570.22	2.88826	0.0959703	30.0953	5.58164e-199	2.80438e-197
									Mettl7a1	452.006	2.88103	0.18817	15.3108	6.47997e-53	8.76951e-52
									Cemip	931.08	2.88063	0.119679	24.0697	5.19085e-128	1.63085e-126
									Nudt4	6692.82	2.86911	0.0492069	58.3072	0	0
									Gm15706	35.4649	2.86309	0.595625	4.80686	1.5332e-06	4.2433e-06
									Dusp22	72.5549	2.86201	0.417773	6.85064	7.3522e-12	3.02623e-11
									Kazald1	460.542	2.86141	0.171062	16.7274	8.28417e-63	1.31131e-61
									Ssc5d	334.619	2.84935	0.210194	13.5558	7.3207e-42	7.94142e-41
									Angel1	37.0211	2.83457	0.597028	4.7478	2.05639e-06	5.61738e-06
									4933431E20Rik	157.011	2.83205	0.298375	9.49158	2.27564e-21	1.45271e-20
									Gpsm3	29.2942	2.82672	0.704934	4.0099	6.07436e-05	0.000143696
									Klf2	369.265	2.81415	0.208641	13.488	1.84088e-41	1.97283e-40
									Ltbp1	6500.29	2.80258	0.0512536	54.6807	0	0
									Chst11	2441.2	2.80001	0.0755074	37.0826	5.36305e-301	4.37865e-299
									Mndal	70.4633	2.79976	0.435172	6.43368	1.24547e-10	4.72092e-10
									Galm	546.409	2.79364	0.162816	17.1583	5.45114e-66	9.06818e-65
									Rnft2	121.037	2.79172	0.329269	8.47853	2.2805e-17	1.24784e-16
									Lifr	4197.49	2.78514	0.0602469	46.2288	0	0
									Vwa1	32.5652	2.77164	0.631597	4.3883	1.14238e-05	2.90929e-05
									Pcolce2	540.604	2.77148	0.174869	15.8489	1.43058e-56	2.06196e-55
									Gng7	56.4577	2.76685	0.481446	5.74696	9.08601e-09	3.01652e-08
									Khk	226.687	2.75459	0.23788	11.5797	5.22016e-31	4.39798e-30
									Bach2	316.552	2.75326	0.201297	13.6776	1.38132e-42	1.52239e-41
									Acad12	56.4019	2.75251	0.473234	5.81638	6.01351e-09	2.01805e-08
									Col3a1	22123.3	2.75158	0.0385786	71.324	0	0
									Nrn1	1407.15	2.73973	0.096677	28.339	1.1445e-176	5.16483e-175
									Slc43a2	436.354	2.73751	0.174431	15.6939	1.66406e-55	2.35473e-54
									Ttc28	1722.73	2.73558	0.0895335	30.5537	5.04429e-205	2.61923e-203
									Gm2065	50.6018	2.71985	0.492698	5.52033	3.3837e-08	1.07865e-07
									Ramp1	71.2049	2.71918	0.425237	6.3945	1.61077e-10	6.05563e-10
									Sp140	128.135	2.71783	0.319718	8.50069	1.88459e-17	1.03577e-16
									Abcb1b	234.022	2.71759	0.237848	11.4257	3.10982e-30	2.56943e-29
									Lrrc61	222.487	2.70746	0.235262	11.5083	1.19822e-30	1.00134e-29
									Pde4a	383.152	2.70424	0.18447	14.6595	1.17075e-48	1.45581e-47
									Fam43a	844.485	2.70241	0.280972	9.61806	6.70834e-22	4.35639e-21
									Castor2	752.799	2.70046	0.129461	20.8593	1.25601e-96	2.9521e-95
									Zfr2	26.5934	2.69791	0.679736	3.96905	7.21583e-05	0.000169232
									Nuak1	2030.8	2.69748	0.0808047	33.3828	2.43754e-244	1.52777e-242
									Rrad	190.518	2.69085	0.264655	10.1674	2.77228e-24	1.94703e-23
									Entrep1	139.299	2.68771	0.324347	8.28652	1.16613e-16	6.13987e-16
									Slc41a3	90.0513	2.68667	0.368409	7.29263	3.03959e-13	1.35057e-12
									Pltp	1040.63	2.67177	0.111813	23.8949	3.46047e-126	1.07093e-124
									Socs1	131.241	2.66878	0.331296	8.05556	7.91128e-16	4.01058e-15
									Mmp2	1103.15	2.65923	0.109387	24.3104	1.52358e-130	4.8857e-129
									Shf	188.165	2.64306	0.258013	10.2439	1.26034e-24	8.97352e-24
									Nyap1	259.493	2.6319	0.218994	12.0181	2.85321e-33	2.54005e-32
									Rab27a	44.7979	2.63116	0.522326	5.03739	4.71925e-07	1.36868e-06
									Gm10535	554.29	2.6255	0.149939	17.5104	1.19251e-68	2.05258e-67
									Gm11201	55.6485	2.61705	0.47438	5.51677	3.45278e-08	1.09926e-07
									Plppr2	418.246	2.61575	0.185207	14.1234	2.72537e-45	3.16684e-44
									Rora	110.728	2.60903	0.340212	7.66883	1.73571e-14	8.29106e-14
									Fam221a	54.1574	2.60883	0.492641	5.2956	1.18628e-07	3.61625e-07
									Garnl3	47.1525	2.60186	0.504863	5.15359	2.55542e-07	7.59223e-07
									Hspa12b	143.929	2.6017	0.315342	8.25039	1.57876e-16	8.26336e-16
									Hoxc5	72.8534	2.59822	0.414243	6.27219	3.55996e-10	1.3036e-09
									Hmgn3	329.533	2.58912	0.20107	12.8767	6.08548e-38	6.07569e-37
									Gm28875	69.0429	2.57755	0.441426	5.83914	5.24702e-09	1.77089e-08
									Tspan32	32.9128	2.57095	0.604443	4.25343	2.10525e-05	5.22001e-05
									Dlx1	180.191	2.57084	0.271359	9.47392	2.69542e-21	1.71539e-20
									Itgb4	33.1529	2.56881	0.64005	4.01346	5.98364e-05	0.000141631
									Cdsn	79.978	2.55827	0.394287	6.48836	8.67736e-11	3.33084e-10
									Gm9747	538.837	2.55628	0.150567	16.9778	1.19952e-64	1.9467e-63
									Gm6665	32.3832	2.52189	0.653475	3.85921	0.000113756	0.000260994
									Glul	203.04	2.51277	0.246316	10.2014	1.95476e-24	1.38383e-23
									Gm42836	103.626	2.50973	0.339809	7.3857	1.51653e-13	6.85615e-13
									Ptprv	3046.38	2.50735	0.0677542	37.0066	8.9583e-300	7.26618e-298
									Aldh1a2	4195.28	2.50633	0.0589506	42.5158	0	0
									Whrn	630.423	2.50128	0.14135	17.6957	4.52548e-70	7.88781e-69
									Katnal2	64.7479	2.49364	0.442091	5.64056	1.69497e-08	5.51077e-08
									Mt2	820.169	2.49264	0.127493	19.5512	4.02891e-85	8.375e-84
									Nectin1	149.017	2.4832	0.29658	8.37278	5.62739e-17	3.01797e-16
									Mmp11	8902.8	2.48001	0.0451174	54.9679	0	0
									Fbxo32	262.213	2.47242	0.223311	11.0716	1.7225e-28	1.36676e-27
									Fignl2	81.7984	2.47004	0.427907	5.77237	7.81646e-09	2.60479e-08
									Eps8l3	38.2455	2.46955	0.557472	4.4299	9.42767e-06	2.4198e-05
									Fam102a	467.733	2.45924	0.166331	14.7852	1.82463e-49	2.29885e-48
									St6galnac2	244.333	2.45749	0.226403	10.8545	1.899e-27	1.46741e-26
									Tmem243	464.011	2.45708	0.174584	14.0739	5.49612e-45	6.3213e-44
									Col1a1	188722	2.45528	0.0640299	38.3458	0	0
									Ralgds	142.423	2.44963	0.295768	8.28228	1.20842e-16	6.35446e-16
									Dusp1	3412.41	2.42934	0.0647014	37.547	0	0
									Id3	6757.38	2.4273	0.0583583	41.593	0	0
									Spn	131.393	2.41192	0.30233	7.97779	1.48974e-15	7.43074e-15
									Mxra8	3930.3	2.3999	0.0640125	37.4912	1.2817e-307	1.09696e-305
									Creb5	113.463	2.39921	0.340619	7.04369	1.87221e-12	7.93785e-12
									Amot	1344.37	2.39745	0.0969096	24.739	4.07228e-135	1.35488e-133
									Fbxl16	117.711	2.39602	0.332651	7.2028	5.89876e-13	2.5785e-12
									Fmnl3	1742.54	2.38849	0.0924336	25.8401	3.14358e-147	1.12103e-145
									Actn3	208.993	2.38566	0.236205	10.1	5.52701e-24	3.84474e-23
									Pced1b	178.047	2.38329	0.291709	8.17009	3.08155e-16	1.59275e-15
									Mtss2	1112.81	2.38294	0.105833	22.5161	2.88612e-112	8.01269e-111
									Mxra8os	292.801	2.38208	0.202778	11.7473	7.2942e-32	6.3213e-31
									Cygb	346.35	2.3798	0.186501	12.7603	2.73212e-37	2.67606e-36
									Prdm9	20.1419	2.36378	0.760737	3.10722	0.00188854	0.00364661
									Tmem268	396.469	2.35818	0.172358	13.6819	1.30249e-42	1.43935e-41
									Spry4	1087.41	2.35255	0.11379	20.6745	5.87271e-95	1.34964e-93
									Nr1d1	684.738	2.35201	0.144376	16.2909	1.14569e-59	1.73602e-58
									Tmem8b	20.9861	2.3497	0.770255	3.05055	0.00228421	0.00436243
									Ksr1	847.598	2.34893	0.131219	17.9009	1.16127e-71	2.06466e-70
									Fos	3925.65	2.34868	0.0594448	39.5103	0	0
									Emilin2	7725.51	2.34209	0.0498473	46.9852	0	0
									Plxnd1	2413.56	2.33426	0.0797552	29.2678	2.66546e-188	1.28211e-186
									Tlr3	52.3335	2.33064	0.484591	4.8095	1.51306e-06	4.18944e-06
									ENSMUSG00000000325	1226.33	2.32955	0.100976	23.0704	9.17942e-118	2.6616e-116
									Nkain1	248.685	2.32788	0.218866	10.6361	2.02451e-26	1.50896e-25
									Ndrg4	219.066	2.32066	0.239886	9.67401	3.88835e-22	2.5491e-21
									Spag4	26.1005	2.31741	0.673927	3.43867	0.00058457	0.00121618
									Srl	99.9127	2.315	0.364753	6.34675	2.19908e-10	8.19046e-10
									Arc	147.695	2.31267	0.288272	8.02252	1.03594e-15	5.21333e-15
									Il33	264.982	2.31172	0.230727	10.0193	1.25368e-23	8.63861e-23
									Cxcl12	2922.08	2.31125	0.0682315	33.8737	1.62673e-251	1.06813e-249
									Gm37539	276.176	2.3071	0.204502	11.2815	1.61911e-29	1.31071e-28
									Dram1	225.573	2.30683	0.26955	8.55808	1.14763e-17	6.35805e-17
									Rassf2	120.142	2.30453	0.32243	7.14738	8.84509e-13	3.82466e-12
									Slco2a1	59.3615	2.3028	0.495722	4.64534	3.39524e-06	9.0887e-06
									Egr1	19053.2	2.30189	0.0384217	59.9113	0	0
									Rapgefl1	141.867	2.29894	0.289994	7.92755	2.23504e-15	1.10947e-14
									Plekha2	1583.02	2.29758	0.088965	25.8257	4.56539e-147	1.62339e-145
									Arhgdib	1884.44	2.29641	0.081862	28.0522	3.75124e-173	1.64498e-171
									Smox	116.497	2.29026	0.319025	7.17894	7.02546e-13	3.05594e-12
									Trib2	688.906	2.28408	0.139382	16.3872	2.36221e-60	3.61468e-59
									Them6	269.72	2.27481	0.20811	10.9308	8.2136e-28	6.40671e-27
									Lipg	1050.45	2.2714	0.111579	20.3568	4.03739e-92	8.94714e-91
									ENSMUSG00000097723	33.3783	2.27016	0.653976	3.47132	0.000517911	0.00108642
									Ifi47	60.7619	2.26936	0.438454	5.17582	2.26915e-07	6.78068e-07
									Tspyl4	133.667	2.26488	0.307367	7.36864	1.72375e-13	7.76188e-13
									Mettl24	95.9902	2.26171	0.34509	6.55397	5.60268e-11	2.17211e-10
									Gm47512	63.799	2.25574	0.422659	5.33703	9.44836e-08	2.91242e-07
									Irs1	1320	2.25361	0.0973099	23.1591	1.17709e-118	3.43711e-117
									Cand2	890.326	2.25314	0.115872	19.4451	3.20451e-84	6.57321e-83
									Ifi203	314.748	2.24451	0.203949	11.0052	3.60523e-28	2.83529e-27
									Col11a1	2766.19	2.24447	0.0693081	32.384	4.61067e-230	2.69898e-228
									2010001A14Rik	41.9136	2.24282	0.558668	4.01458	5.95517e-05	0.000141011
									Itga2b	41.8205	2.2421	0.542653	4.13174	3.60029e-05	8.73673e-05
									Sh2b2	107.768	2.23993	0.338395	6.61928	3.60941e-11	1.41839e-10
									Ces2g	78.0365	2.2388	0.383636	5.83573	5.35551e-09	1.80554e-08
									Calhm5	125.198	2.23876	0.303587	7.37435	1.65144e-13	7.44979e-13
									Arntl2	51.9235	2.23283	0.496506	4.49709	6.88895e-06	1.79983e-05
									Pde4b	940.734	2.23118	0.116123	19.214	2.82716e-82	5.6772e-81
									Acad10	196.559	2.22911	0.247392	9.01043	2.05252e-19	1.22108e-18
									Ldlrad3	927.408	2.22849	0.119276	18.6835	6.73992e-78	1.28879e-76
									Hivep3	221.842	2.22421	0.228852	9.71898	2.50267e-22	1.6494e-21
									Slc16a3	71.7752	2.21992	0.425067	5.22252	1.76501e-07	5.32162e-07
									Nt5dc2	1626.22	2.2197	0.0888855	24.9726	1.21378e-137	4.11557e-136
									Lancl3	34.542	2.21688	0.629232	3.52315	0.000426446	0.000902951
									C920006O11Rik	18.5537	2.21137	0.78291	2.82455	0.00473475	0.008646
									Garem1	209.66	2.20639	0.245932	8.97155	2.92371e-19	1.7286e-18
									Rmdn2	518.044	2.19858	0.15911	13.818	1.98402e-43	2.22218e-42
									Col5a1	14264.4	2.19668	0.0417149	52.6593	0	0
									Fam20c	551.174	2.19647	0.146506	14.9923	8.23935e-51	1.07181e-49
									Acy3	81.5298	2.19422	0.38821	5.65215	1.58452e-08	5.16112e-08
									Vasn	5003.88	2.1936	0.058564	37.4565	4.71387e-307	4.00679e-305
									Lgalsl	1175.79	2.18637	0.100273	21.8041	2.11912e-105	5.53647e-104
									Parp14	33.1928	2.18551	0.583568	3.74508	0.000180337	0.000402009
									Tnc	17860.1	2.1837	0.034654	63.0143	0	0
									Ogn	89.4477	2.18296	0.371806	5.87124	4.32536e-09	1.46907e-08
									Naaa	572.204	2.18284	0.145851	14.9662	1.22134e-50	1.57719e-49
									Pros1	455.514	2.18212	0.159622	13.6705	1.52251e-42	1.67355e-41
									Pxylp1	562.486	2.1793	0.14386	15.1488	7.72194e-52	1.03042e-50
									Plau	586.898	2.17845	0.144808	15.0437	3.79553e-51	4.97386e-50
									2610027K06Rik	71.7889	2.17778	0.3947	5.51755	3.43759e-08	1.0947e-07
									Col6a2	2086.94	2.1729	0.0803975	27.027	7.12232e-161	2.84206e-159
									Rab3il1	173.472	2.17245	0.257301	8.44322	3.08718e-17	1.67594e-16
									Gm12319	19.4123	2.17171	0.756111	2.87222	0.00407604	0.00751056
									Wnk3	62.4204	2.16333	0.428059	5.05381	4.33078e-07	1.26014e-06
									Inava	301.187	2.1606	0.208376	10.3688	3.43945e-25	2.49612e-24
									6720489N17Rik	43.2413	2.14568	0.566697	3.78629	0.000152914	0.000344154
									Tle6	118.103	2.14376	0.315313	6.79883	1.05473e-11	4.29296e-11
									Arhgef3	133.737	2.13885	0.318334	6.71889	1.83117e-11	7.34717e-11
									Afap1	1452.44	2.13762	0.0963567	22.1845	4.84965e-109	1.29707e-107
									Gm16576	33.6608	2.13176	0.67117	3.17618	0.00149229	0.00292795
									Gm11808	2051.41	2.13164	0.0860378	24.7756	1.64188e-135	5.52188e-134
									Setbp1	525.499	2.12518	0.150877	14.0855	4.6633e-45	5.3834e-44
									2810001G20Rik	93.2227	2.12355	0.346902	6.12147	9.27158e-10	3.3149e-09
									Arid5a	648.097	2.12232	0.141458	15.0032	6.99933e-51	9.12413e-50
									Ccdc106	39.9637	2.12039	0.55281	3.83566	0.000125228	0.00028552
									Irgm2	36.1558	2.11795	0.580935	3.64576	0.000266599	0.000581662
									Fkbp11	824.969	2.11786	0.123795	17.1077	1.29951e-65	2.15026e-64
									Cep83os	58.453	2.11552	0.481278	4.39564	1.10449e-05	2.81741e-05
									Adamts10	730.178	2.11488	0.126805	16.6783	1.88567e-62	2.98104e-61
									G430095P16Rik	148.769	2.11094	0.275996	7.64843	2.03446e-14	9.69201e-14
									Sat2	89.9301	2.10617	0.352331	5.97782	2.26137e-09	7.86756e-09
									Matn2	978.384	2.10513	0.118174	17.8138	5.52107e-71	9.69116e-70
									Stab1	127.785	2.10319	0.323544	6.50048	8.00647e-11	3.08094e-10
									Asap3	33.6295	2.10245	0.667285	3.15075	0.00162851	0.00317714
									Prcd	98.3897	2.09299	0.372432	5.61979	1.91193e-08	6.18375e-08
									Gdnf	562.801	2.09041	0.155589	13.4355	3.74661e-41	3.99445e-40
									Mmp19	450.76	2.08743	0.162685	12.8311	1.09749e-37	1.08698e-36
									Cebpa	681.378	2.08582	0.136439	15.2876	9.24619e-53	1.24723e-51
									Loxl3	1458.96	2.08417	0.0900572	23.1427	1.72139e-118	5.01465e-117
									Gm16933	426.698	2.08365	0.167628	12.4302	1.79285e-35	1.67793e-34
									2810430I11Rik	524.613	2.08355	0.1513	13.7709	3.81177e-43	4.25014e-42
									Ano1	204.925	2.08228	0.240964	8.64146	5.55001e-18	3.11654e-17
									Nes	858.201	2.07714	0.11807	17.5924	2.81566e-69	4.89388e-68
									Lrrn4cl	96.8036	2.07647	0.357101	5.81479	6.07088e-09	2.03621e-08
									Nmrk1	252.9	2.07073	0.221523	9.3477	8.95702e-21	5.56618e-20
									C2	361.055	2.06835	0.184901	11.1863	4.75879e-29	3.81256e-28
									Eml1	655.212	2.06669	0.132186	15.6348	4.21994e-55	5.91746e-54
									Gm13372	636.66	2.06531	0.147355	14.0158	1.24781e-44	1.42854e-43
									Fbxo36	119.526	2.06432	0.317891	6.49381	8.36936e-11	3.21659e-10
									Vdr	1449.39	2.0639	0.0919172	22.4539	1.17354e-111	3.2508e-110
									Phkg1	24.431	2.06272	0.686113	3.00638	0.00264377	0.00500597
									BC039966	48.1893	2.0625	0.49077	4.20258	2.63895e-05	6.50046e-05
									G630030J09Rik	41.8012	2.04811	0.517455	3.95805	7.55639e-05	0.000176794
									Adamts14	619.944	2.04636	0.149363	13.7006	1.00628e-42	1.11301e-41
									Rcn1	2242.51	2.04161	0.0761284	26.818	1.99239e-158	7.77533e-157
									Zfp354c	251.705	2.04044	0.210089	9.71226	2.67353e-22	1.76014e-21
									6330403L08Rik	531.184	2.03729	0.148678	13.7027	9.78633e-43	1.08339e-41
									Lhfpl2	1249.4	2.03714	0.0992551	20.5243	1.30566e-93	2.9514e-92
									Slc16a10	35.2697	2.03603	0.567279	3.58912	0.000331797	0.000714365
									Avpi1	1552.85	2.03581	0.0949275	21.446	4.97652e-102	1.26038e-100
									Rtkn	215.855	2.03106	0.233298	8.70586	3.15184e-18	1.78931e-17
									Qsox1	3665.18	2.02998	0.0603991	33.6094	1.22363e-247	7.82744e-246
									6330418K02Rik	25.5296	2.02767	0.684966	2.96025	0.00307389	0.00576936
									ENSMUSG00000098178	75871.6	2.02571	0.666339	3.04006	0.00236528	0.00450616
									Mrnip	122.041	2.02375	0.323274	6.26016	3.84586e-10	1.40456e-09
									Aamdc	89.2922	2.0217	0.361645	5.59029	2.26691e-08	7.30333e-08
									Lrfn1	163.661	2.01445	0.264857	7.60582	2.83113e-14	1.34049e-13
									Gstm2	771.533	2.00496	0.12181	16.4597	7.14504e-61	1.10699e-59
									Prr36	33.2477	2.00131	0.572133	3.49798	0.000468804	0.000989094
