# Supplementary material for: Murine cell lines with defined mutations model different histological subtypes of epithelial ovarian cancer
Source: Dis Model Mech. 2025 Jul 28;18(7):dmm052177. doi: 10.1242/dmm.052177 (PMC12352289; doi:10.1242/dmm.052177)
Supplement: Table S3. Endometrioid versus HGSOC (n=360 DE genes, heatmap shown in Fig. 5J) [file dmm-18-052177-TableS3.xlsx]

## Sheet: Sheet1
Supplemental Table 3
Endometrioid versus HGSOC (n=360 DE genes, heatmap shown in Fig. 5J)
	baseMean	log2FoldChange	lfcSE	stat	pvalue	padj
1110046J04Rik	581.079	-2.13669	0.211363	-10.1091	5.03352e-24	6.65388e-22
4930461G14Rik	418.461	-3.78811	0.397218	-9.5366	1.47588e-21	1.69809e-19
9930111J21Rik2	187.355	-3.90159	0.835833	-4.66791	3.04286e-06	4.08321e-05
Ablim1	2067.28	-2.28614	0.317057	-7.21051	5.57426e-13	2.7659e-11
Acsbg1	673.849	-2.82259	0.29453	-9.58336	9.39355e-22	1.11166e-19
Adgre5	1156.34	-2.33932	0.42445	-5.51141	3.55964e-08	7.57399e-07
Afap1l2	1888.6	-2.50221	0.338323	-7.39593	1.40419e-13	7.58627e-12
Aldh1a1	12576	-3.45353	0.507018	-6.81145	9.66207e-12	3.92356e-10
Aldh3a1	298.089	-4.29049	0.212706	-20.171	1.76072e-90	2.73484e-87
Ampd3	614.947	-2.25953	0.578136	-3.9083	9.29483e-05	0.000790537
Ano1	1949.42	-3.96001	0.453177	-8.73834	2.36553e-18	1.97276e-16
Anxa8	2776	-2.43741	0.38892	-6.26712	3.67797e-10	1.16291e-08
Anxa9	308.276	-2.30432	0.690385	-3.33773	0.000844651	0.00511234
Apol7a	171.49	-2.24022	0.629077	-3.56112	0.000369278	0.00255777
Apol9a	414.247	-2.65272	0.515608	-5.14484	2.67748e-07	4.62088e-06
Apol9b	466.784	-2.45821	0.582657	-4.21896	2.4543e-05	0.000249567
Arhgap27	374.866	-2.61553	0.506442	-5.16452	2.41054e-07	4.18344e-06
Arhgap6	866.52	-2.42502	0.426089	-5.69135	1.26035e-08	2.95493e-07
Btc	1618	-3.25047	0.622096	-5.22503	1.74128e-07	3.14037e-06
C3	31857.7	-2.69681	0.751938	-3.58648	0.000335168	0.0023731
Car12	4036.99	-2.02332	0.340724	-5.93831	2.87981e-09	7.62995e-08
Ccl2	3505.73	-3.39331	0.49761	-6.81921	9.15408e-12	3.75408e-10
Ccl7	528.709	-3.30919	0.594705	-5.56442	2.6303e-08	5.77459e-07
Ccnd1	13420.1	-3.36838	0.549917	-6.12525	9.05429e-10	2.62871e-08
Ccng1	4561.47	-2.2329	0.264402	-8.44508	3.03848e-17	2.33063e-15
Cd274	52.9153	-2.03704	0.358893	-5.67591	1.37951e-08	3.1981e-07
Cd44	9134.99	-2.18692	0.209756	-10.426	1.88622e-25	2.85831e-23
Cebpd	1784.39	-2.27948	0.498085	-4.57649	4.72834e-06	6.03847e-05
Cep295nl	121.613	-2.39387	0.479895	-4.98833	6.0905e-07	9.70263e-06
Ces2g	910.379	-3.932	0.174816	-22.4923	4.93878e-112	1.53423e-108
Chst15	581.629	-3.35407	0.665634	-5.03891	4.6818e-07	7.71566e-06
Clic5	2059.4	-2.84712	0.791643	-3.59647	0.000322568	0.00229566
Col20a1	45.2849	-2.13783	0.612869	-3.48824	0.000486215	0.0032171
Cp	3618.34	-3.0686	0.316243	-9.70331	2.91885e-22	3.59105e-20
Crybg1	1632.75	-2.03907	0.232089	-8.78574	1.55334e-18	1.32204e-16
Cxcl1	604.139	-2.64814	0.214659	-12.3365	5.75972e-35	1.49105e-32
Cyb561	1062.08	-2.3874	0.448919	-5.3181	1.04855e-07	1.9652e-06
Dglucy	373.171	-4.75334	0.858039	-5.53978	3.02859e-08	6.59077e-07
Dubr	295.921	-2.02592	0.292819	-6.91868	4.55878e-12	1.92025e-10
Dusp18	787.86	-2.47638	0.309295	-8.00654	1.17979e-15	8.05499e-14
Dyrk3	318.079	-2.68167	0.4015	-6.67912	2.40378e-11	9.24746e-10
Eda2r	838.147	-11.0741	0.853013	-12.9823	1.54225e-38	4.91384e-36
Edn2	1350.12	-3.02561	0.764213	-3.95912	7.52263e-05	0.000658283
Efemp1	2896.47	-4.28513	0.302414	-14.1697	1.41068e-45	6.2604e-43
Eno1b	6259.9	-4.05909	0.352798	-11.5054	1.2388e-30	2.60905e-28
ENSMUSG00000085550	1445.12	-2.54811	0.303863	-8.38573	5.04114e-17	3.77357e-15
ENSMUSG00000097243	23.3478	-2.38352	0.484763	-4.91688	8.79346e-07	1.33742e-05
Epha2	11152.7	-2.32555	0.22714	-10.2384	1.33427e-24	1.84219e-22
Ephx1	4243.38	-3.01401	0.152403	-19.7765	4.74564e-87	6.55214e-84
Ereg	1649.72	-4.13712	0.669579	-6.1787	6.46334e-10	1.93061e-08
Espn	1434.84	-2.93234	0.529207	-5.54102	3.00721e-08	6.55572e-07
Esyt3	2399.11	-3.95131	0.244755	-16.1439	1.25291e-58	1.03791e-55
Faah	288.339	-2.24794	0.519527	-4.32691	1.51217e-05	0.000164972
Fam241a	131.976	-2.38949	0.249858	-9.5634	1.13947e-21	1.33576e-19
Fas	207.318	-2.68843	0.337363	-7.96896	1.60021e-15	1.06904e-13
Fst	678.949	-2.31518	0.275244	-8.41135	4.05331e-17	3.07113e-15
Fstl3	1598.79	-3.32342	0.697331	-4.76592	1.87994e-06	2.63658e-05
Gbp2	284.139	-4.2357	0.668501	-6.33612	2.35622e-10	7.72518e-09
Gch1	958.059	-2.1647	0.493435	-4.38699	1.14929e-05	0.000129592
Gda	1906.66	-3.64263	0.558232	-6.52529	6.78703e-11	2.43745e-09
Ggta1	504.624	-2.50859	0.159223	-15.7553	6.32083e-56	4.62016e-53
Gjb3	2087.68	-2.14247	0.446228	-4.80128	1.57655e-06	2.23632e-05
Gjb4	1543.16	-3.75582	0.388974	-9.6557	4.64966e-22	5.60939e-20
Gm16170	58.7686	-3.55456	0.581043	-6.11756	9.50213e-10	2.74589e-08
Gm16793	24.1398	-2.27328	0.625061	-3.63688	0.000275956	0.00201589
Gm29216	231.616	-3.62837	0.85034	-4.26696	1.98154e-05	0.000207357
Gm38287	172.8	-3.90644	0.285401	-13.6876	1.20476e-42	4.99011e-40
Gm47283	283.006	-2.30632	0.573611	-4.0207	5.80263e-05	0.000529005
Gm4735	994.854	-3.64495	0.316415	-11.5195	1.05172e-30	2.25322e-28
Gm55594	256.779	-2.44891	0.578173	-4.2356	2.27946e-05	0.000234087
Gprc5a	2324.36	-3.47039	0.498404	-6.96301	3.33088e-12	1.44125e-10
Gsta4	2089.68	-2.23648	0.40547	-5.51577	3.47254e-08	7.41404e-07
H2-D1	4398.32	-2.09126	0.601208	-3.47842	0.000504377	0.00331608
H2-T23	684.295	-3.37716	0.216992	-15.5636	1.28728e-54	8.41881e-52
Heg1	29867.6	-2.20121	0.407003	-5.40834	6.361e-08	1.27077e-06
Hrh1	108.515	-2.67966	0.745417	-3.59484	0.000324585	0.00230738
Il18rap	187.231	-3.19911	0.743079	-4.30521	1.66824e-05	0.00017855
Il33	1168.31	-2.63889	0.456561	-5.77992	7.47341e-09	1.83165e-07
Inka2	356.783	-4.38084	0.25786	-16.9892	9.87189e-65	1.02223e-61
Isg20	596.331	-2.32179	0.391986	-5.92314	3.15856e-09	8.33296e-08
Itga6	2975.29	-2.57232	0.192858	-13.3379	1.39316e-40	5.09159e-38
Itgb4	1465.41	-4.98025	0.75986	-6.55417	5.59516e-11	2.02109e-09
Kctd11	1027.38	-2.33566	0.328756	-7.10455	1.20719e-12	5.63931e-11
Klhdc8a	925.465	-2.43016	0.578903	-4.19788	2.69428e-05	0.000271526
Krt8	21165.5	-3.04942	0.20155	-15.1299	1.02894e-51	5.55897e-49
Lamc2	1676.31	-3.39021	0.192796	-17.5844	3.24202e-69	3.66231e-66
Lgals2	795.708	-2.32677	0.431435	-5.39309	6.92552e-08	1.36165e-06
Lgals3	2954.35	-2.04985	0.153573	-13.3477	1.22217e-40	4.74582e-38
Lif	981.092	-2.67132	0.313143	-8.53066	1.45518e-17	1.13723e-15
Lncenc1	63.056	-3.30374	0.452899	-7.29464	2.99448e-13	1.54396e-11
LTO1	3282.87	-2.99137	0.482483	-6.19995	5.64822e-10	1.70766e-08
Ly6e	3115.29	-2.06168	0.290942	-7.08623	1.37814e-12	6.31909e-11
Map2	114.036	-3.41668	0.981998	-3.47932	0.000502693	0.00330723
Mfsd13a	696.961	-2.24544	0.396977	-5.65634	1.54633e-08	3.55827e-07
Mme	198.384	-2.1422	0.318256	-6.73106	1.68431e-11	6.66534e-10
Mmp17	816.985	-2.62454	0.375009	-6.99862	2.585e-12	1.13503e-10
mt-Atp6	226.14	-2.10807	0.528535	-3.98851	6.64905e-05	0.000596112
mt-Ts1	88.4294	-2.65381	0.762685	-3.47956	0.000502234	0.00330723
Nat8f4	93.327	-2.22773	0.307819	-7.23715	4.5821e-13	2.31452e-11
Neurl1a	3191.38	-2.5118	0.732421	-3.42945	0.000604797	0.00387382
Nfkbie	832.282	-2.18122	0.518748	-4.20478	2.61331e-05	0.000264008
Nrarp	253.289	-3.69079	0.271447	-13.5967	4.18859e-42	1.67895e-39
P2ry2	449.872	-4.52636	0.420428	-10.7661	4.97711e-27	7.91468e-25
Pcdh1	659.495	-2.6282	0.596051	-4.40935	1.03683e-05	0.000118795
Pcdhb22	218.111	-2.10947	0.22875	-9.22175	2.92279e-20	2.90549e-18
Pdgfb	3612.09	-2.13071	0.242362	-8.79146	1.47631e-18	1.26515e-16
Pdzrn3	1110.5	-2.03011	0.352596	-5.7576	8.53196e-09	2.06858e-07
Perp	2204.19	-4.64968	1.20787	-3.84949	0.000118366	0.00097148
Phlda3	2417.98	-2.53149	0.41481	-6.10277	1.04245e-09	2.99158e-08
Plch1	237.889	-4.17908	0.517174	-8.08062	6.44374e-16	4.54942e-14
Plekhg6	114.764	-2.17369	0.574193	-3.78565	0.000153304	0.00120187
Ppl	4936.47	-2.55923	0.666857	-3.83775	0.000124167	0.00100843
Prss57	908.085	-3.14489	0.605574	-5.19324	2.06661e-07	3.65807e-06
Psrc1	1845.69	-2.6243	0.358019	-7.33005	2.30067e-13	1.21136e-11
Ptprb	765.404	-3.53288	0.882751	-4.00213	6.27756e-05	0.000566074
Raet1e	241.972	-5.13122	0.501373	-10.2343	1.39147e-24	1.87939e-22
Rap1gap2	315.602	-2.93376	0.466368	-6.29065	3.16145e-10	1.00744e-08
Rasl10a	229.028	-3.08093	0.746543	-4.12693	3.67635e-05	0.000358012
Rhbdf2	3921.16	-2.05244	0.461377	-4.4485	8.64709e-06	0.000100796
Sbsn	978.206	-2.53825	0.51557	-4.9232	8.51394e-07	1.30128e-05
Serpinb1a	528.53	-3.01441	0.275364	-10.947	6.86925e-28	1.20221e-25
Serpinb9	1866.28	-2.24565	0.146696	-15.3082	6.74489e-53	3.80964e-50
Serpinb9b	466.243	-2.65399	0.647631	-4.09801	4.16724e-05	0.000398324
Sh2d4a	760.307	-3.57383	0.292545	-12.2164	2.54174e-34	6.44566e-32
Sh3tc1	420.574	-2.58416	0.611305	-4.22729	2.36522e-05	0.000242094
Slc16a3	2127.83	-5.52675	0.269484	-20.5087	1.80154e-93	3.19799e-90
Slc19a2	884.681	-2.43304	0.194594	-12.5032	7.17455e-36	1.93806e-33
Slc31a2	514.016	-2.14929	0.354058	-6.07045	1.27549e-09	3.55569e-08
Sorbs2	5022.7	-2.30296	0.36585	-6.29481	3.0777e-10	9.88205e-09
Spns3	123.035	-3.06702	0.660265	-4.64514	3.39845e-06	4.51166e-05
Sprr1a	246.756	-3.40298	0.26687	-12.7514	3.06005e-37	8.84283e-35
Sptb	946.977	-2.76453	0.614392	-4.49961	6.80776e-06	8.23692e-05
Sqor	835.987	-2.4185	0.561609	-4.30637	1.65958e-05	0.000177928
Stbd1	392.145	-2.70461	0.748286	-3.61441	0.000301035	0.00216348
Styk1	101.012	-2.04354	0.312309	-6.54332	6.01692e-11	2.16714e-09
Tbc1d2	131.673	-2.36722	0.470729	-5.02883	4.93477e-07	8.0632e-06
Tcim	160.887	-2.85406	0.316759	-9.0102	2.05678e-19	1.86551e-17
Tent5a	97.5717	-2.04672	0.504086	-4.06026	4.90189e-05	0.000459012
Tent5b	338.909	-2.04942	0.295058	-6.94581	3.76282e-12	1.5931e-10
Tesc	1340.11	-3.36875	0.690342	-4.87983	1.06179e-06	1.58199e-05
Tfcp2l1	3261.27	-3.36783	0.224225	-15.0199	5.4418e-51	2.81749e-48
Tgfa	687.905	-2.06556	0.327558	-6.30594	2.86444e-10	9.24507e-09
Thsd4	2705.19	-2.26075	0.410509	-5.50717	3.64646e-08	7.70593e-07
Tlcd2	111.114	-2.32293	0.262261	-8.85732	8.19579e-19	7.07228e-17
Tmem184a	1650.78	-3.27856	0.223689	-14.6568	1.21935e-48	5.82754e-46
Tnfaip3	975.955	-2.68252	0.24295	-11.0414	2.41145e-28	4.47234e-26
Tnfrsf21	500.567	-4.05371	0.52044	-7.789	6.75403e-15	4.20242e-13
Trim16	770.715	-2.37333	0.54837	-4.32797	1.50489e-05	0.000164322
Trp53	2349.78	-4.3989	0.096249	-45.7033	0	0
Trp53inp1	1483.49	-2.66004	0.282432	-9.41832	4.58368e-21	4.95276e-19
Tspan32	626.397	-4.05102	0.334553	-12.1088	9.4919e-34	2.35893e-31
Ttc12	108.591	-2.33924	0.433312	-5.3985	6.72012e-08	1.33181e-06
Ttyh2	2978.76	-2.0427	0.417539	-4.89223	9.96987e-07	1.49801e-05
Tuft1	3290.59	-2.26044	0.324423	-6.96757	3.22457e-12	1.40591e-10
Upp1	88.4945	-3.68065	0.372799	-9.87303	5.44958e-23	6.98108e-21
Wnt10a	4343.99	-2.00986	0.273387	-7.35173	1.95662e-13	1.04347e-11
Zmat3	2512.38	-2.32147	0.257636	-9.01066	2.04821e-19	1.86551e-17
5730471H19Rik	85.9867	2.16417	0.460125	4.70344	2.55811e-06	3.4778e-05
6330403L08Rik	273.892	2.37541	0.69867	3.39991	0.000674089	0.00423256
8030451A03Rik	577.207	4.34836	1.15753	3.7566	0.000172236	0.00133263
Abca9	818.768	2.92999	0.224655	13.0421	7.04461e-39	2.43156e-36
Abi3	1107.54	2.64133	0.814479	3.24296	0.00118293	0.00673961
Acta2	11096.6	2.00328	0.343996	5.82354	5.76127e-09	1.42893e-07
Adamts2	1510.53	2.70212	0.467222	5.78337	7.32177e-09	1.79803e-07
Adamts4	431.087	3.20562	0.611999	5.23795	1.62369e-07	2.9454e-06
Adcy3	325.877	2.23768	0.237618	9.41714	4.63546e-21	4.96554e-19
Adcy7	1259.95	2.36007	0.294323	8.01862	1.06937e-15	7.34145e-14
Adgrl1	1977.71	2.31842	0.413658	5.60469	2.08631e-08	4.67108e-07
Agap2	83.2993	3.38899	0.78752	4.30336	1.68224e-05	0.000179893
Aldh1a2	2365.77	2.19872	0.655332	3.35512	0.000793315	0.00484172
Amot	626.72	4.71944	0.836178	5.64405	1.66091e-08	3.78769e-07
Antxr1	2829.46	6.59905	1.09557	6.02341	1.70785e-09	4.66412e-08
Apln	16.8935	2.11515	0.413558	5.11451	3.14553e-07	5.34697e-06
Apoe	2955.62	7.13754	1.22984	5.80364	6.48887e-09	1.59981e-07
Aqp5	3901.14	3.80162	0.766166	4.96188	6.98152e-07	1.09536e-05
Arhgef40	764.108	2.98111	0.374473	7.96081	1.7091e-15	1.13568e-13
Armcx1	179.179	2.08251	0.656617	3.17157	0.00151619	0.00833265
Atf5	1806.19	2.08717	0.270563	7.71419	1.2175e-14	7.2734e-13
Atoh8	2526.84	3.15013	0.690448	4.56244	5.05627e-06	6.3786e-05
Atp6v0c-ps2	344.861	5.3517	1.3352	4.00815	6.11957e-05	0.000554064
B230217C12Rik	54.1045	2.80491	0.489564	5.7294	1.00788e-08	2.39463e-07
B3galt1	47.0531	3.37468	0.49779	6.77931	1.20749e-11	4.82452e-10
B3glct	469.853	2.48874	0.358313	6.94571	3.76565e-12	1.5931e-10
B4galt2	372.423	7.74025	0.59426	13.025	8.81729e-39	2.96118e-36
Bach2	176.06	2.95881	0.638735	4.63229	3.61639e-06	4.76536e-05
Bcat1	1589.79	5.53504	1.13302	4.88521	1.03319e-06	1.54679e-05
Bcl7a	230.597	2.18567	0.331661	6.59006	4.39638e-11	1.61626e-09
Bgn	8005.66	4.12917	1.07725	3.83305	0.000126565	0.00102456
Brsk1	174.877	3.05423	0.323924	9.42884	4.14641e-21	4.51958e-19
C2	247.975	2.68338	0.345806	7.75981	8.5057e-15	5.23227e-13
Cables1	303.507	2.30885	0.480784	4.80227	1.56877e-06	2.22784e-05
Cacna1a	38.2355	2.15708	0.586217	3.67965	0.000233554	0.00173885
Capza1-ps1	845.59	2.33291	0.293655	7.94442	1.95105e-15	1.28956e-13
Ccdc106	28.4081	2.93483	0.631285	4.64898	3.33587e-06	4.43331e-05
Ccser1	126.344	2.34574	0.711613	3.29638	0.000979411	0.00576238
Cd276	1398.34	2.2475	0.156939	14.3208	1.62152e-46	7.46259e-44
Cdh11	3681.92	5.54341	0.806659	6.87206	6.328e-12	2.62982e-10
Cdk15	29.385	2.37509	0.563182	4.21728	2.47271e-05	0.000251234
Cercam	411.004	2.11	0.455488	4.63239	3.61464e-06	4.76536e-05
Col18a1	558.158	2.40339	0.599455	4.0093	6.08997e-05	0.000552365
Col1a1	100622	4.04576	0.952667	4.24677	2.16871e-05	0.00022457
Col1a2	64202.5	12.7164	0.822739	15.4561	6.86008e-54	4.26217e-51
Col4a3	59.1719	3.37842	0.851983	3.96536	7.32858e-05	0.000645851
Col4a4	153.816	3.64558	0.763784	4.77305	1.81454e-06	2.55351e-05
Col5a2	16732.2	2.54757	0.687317	3.70655	0.000210105	0.00158516
Cpt1c	288.611	4.57719	0.399045	11.4704	1.85893e-30	3.84985e-28
Cspg4	330.185	5.80207	0.391478	14.8209	1.07287e-49	5.33261e-47
Csrp2	862.76	4.00533	1.15968	3.45383	0.000552685	0.00358437
Dact3	340.207	2.67604	0.443435	6.0348	1.59164e-09	4.3853e-08
Degs2	104.595	5.05604	0.425364	11.8864	1.39329e-32	3.26661e-30
Dennd2a	758.318	4.35652	0.195414	22.2938	4.24051e-110	1.05385e-106
Dgat2	41.2012	2.8036	0.327749	8.5541	1.18791e-17	9.34242e-16
Dlx1	156.045	2.45693	0.557888	4.40398	1.06285e-05	0.000121499
Dlx2	261.771	4.30209	0.389746	11.0382	2.50002e-28	4.56842e-26
Dmpk	528.318	2.58265	0.392209	6.58488	4.55257e-11	1.66874e-09
Dmrta2	560.499	3.70515	0.620155	5.97456	2.30719e-09	6.19203e-08
Dock4	124.152	2.27683	0.525887	4.32951	1.4944e-05	0.000163319
Dse	369.088	4.85324	1.35306	3.58687	0.000334671	0.00237094
Ebf4	74.4224	3.78063	0.500834	7.54867	4.3973e-14	2.48368e-12
Egr2	250.337	4.87792	0.981993	4.96737	6.78665e-07	1.06883e-05
Emilin1	2052.06	5.15558	0.591743	8.71253	2.97173e-18	2.44548e-16
Emx2	341.259	2.39716	0.505817	4.73919	2.14576e-06	2.96721e-05
ENSMUSG00000097294	39.8901	2.32778	0.519568	4.48021	7.45686e-06	8.90095e-05
ENSMUSG00000105569	45.8576	2.3228	0.567909	4.09009	4.31201e-05	0.000410582
Ephb2	281.044	4.30467	1.37345	3.13419	0.00172329	0.0093062
Ephb4	1460.8	4.45239	0.215172	20.6923	4.06665e-95	8.42204e-92
Esr1	333.944	2.37655	0.535241	4.44016	8.98939e-06	0.000104395
Evl	395.225	5.63695	0.589963	9.55476	1.23869e-21	1.4385e-19
Exoc3l4	131.817	2.17075	0.574296	3.77986	0.00015692	0.00122917
Fam180a	628.582	4.39949	0.584587	7.52581	5.23932e-14	2.94587e-12
Fbln5	802.861	6.06927	0.677596	8.95707	3.3342e-19	2.93835e-17
Fbxl16	113.023	2.31677	0.268388	8.63214	6.02122e-18	4.85842e-16
Fbxo2	763.513	2.49307	0.675135	3.6927	0.00022189	0.00166297
Fbxo44	206.467	2.33251	0.365806	6.37637	1.81339e-10	6.12315e-09
Fcgrt	524.852	2.91965	0.363295	8.03659	9.23699e-16	6.44825e-14
Fgd3	348.692	2.01555	0.41028	4.91262	8.98681e-07	1.36349e-05
Fgfr2	1261.86	4.1094	0.716951	5.73177	9.93857e-09	2.37038e-07
Fmn1	76.2574	3.54343	0.909682	3.89525	9.80994e-05	0.000825869
Fmnl2	338.625	5.4128	0.861862	6.28036	3.3779e-10	1.0735e-08
Fos	2238.46	2.35525	0.590614	3.98779	6.66905e-05	0.000597474
Garem1	166.58	2.49434	0.302607	8.24283	1.68186e-16	1.22215e-14
Gas1	14121.6	2.5505	0.362015	7.04529	1.85071e-12	8.24264e-11
Gdf11	313.907	2.21941	0.336716	6.59135	4.35859e-11	1.60726e-09
Ggt7	205.666	2.22737	0.296035	7.52399	5.31287e-14	2.97377e-12
Gm10357	74.2091	2.09047	0.667242	3.13301	0.00173025	0.00933571
Gm10425	77.6366	2.47622	0.676471	3.6605	0.000251728	0.00185526
Gm10644	395.744	2.30342	0.427272	5.391	7.00652e-08	1.3754e-06
Gm11451	31.2689	2.01574	0.367801	5.48053	4.24049e-08	8.90073e-07
Gm14817	22.199	2.72462	0.566166	4.8124	1.49126e-06	2.13689e-05
Gm15849	13.4883	3.03369	0.903129	3.35909	0.000782004	0.00478921
Gm15929	68.733	2.22326	0.366356	6.06858	1.29046e-09	3.5873e-08
Gm1673	53.5706	4.57684	0.880566	5.19761	2.01867e-07	3.58855e-06
Gm3555	19.8904	3.01861	0.853252	3.53777	0.000403525	0.00275961
Gm37539	199.196	2.01661	0.377581	5.34087	9.25014e-08	1.75753e-06
Gm6685	50.3635	2.98568	0.875809	3.40906	0.000651882	0.00411182
Gm8292	36.8223	2.26689	0.466571	4.8586	1.18216e-06	1.7446e-05
Gpr153	489.081	3.91104	0.716614	5.45766	4.82441e-08	1.0008e-06
Grik5	458.53	3.82113	0.231316	16.5191	2.673e-61	2.55497e-58
Hapln4	405.182	3.64973	0.388135	9.40327	5.28943e-21	5.61765e-19
Hebp1	441.819	3.0882	0.558903	5.52547	3.28611e-08	7.08909e-07
Hoxc4	85.7461	2.10717	0.650133	3.24114	0.00119052	0.00677251
Hspa12b	163.513	2.87937	0.398938	7.21758	5.29211e-13	2.6516e-11
Hspb2	148.233	3.33324	0.604885	5.51054	3.57734e-08	7.59863e-07
Il16	645.78	2.04487	0.541078	3.77925	0.0001573	0.00123086
Islr	1765.25	4.52548	0.842562	5.37109	7.82602e-08	1.50992e-06
Itga1	108.182	7.27973	0.658321	11.058	2.00459e-28	3.83216e-26
Kcnh2	1239.93	5.32302	0.415757	12.8032	1.57364e-37	4.76928e-35
Klf12	15.6092	4.59322	0.969514	4.73766	2.16205e-06	2.98507e-05
Kremen1	1876.65	3.3314	0.77346	4.30713	1.65386e-05	0.000177622
Ldb3	50.644	2.60242	0.5311	4.90005	9.58117e-07	1.44661e-05
Lgalsl	866.375	2.34415	0.388294	6.03706	1.56945e-09	4.33377e-08
Limd2	855.396	2.83288	0.238323	11.8867	1.3873e-32	3.26661e-30
Lipg	639.839	2.17278	0.622213	3.49203	0.000479372	0.00317928
Loxl1	4394.6	6.36833	0.631278	10.088	6.2433e-24	8.16624e-22
Mamdc2	392.819	4.15044	1.18457	3.50376	0.000458736	0.00306136
Maml3	139.756	3.71848	1.0536	3.52931	0.00041665	0.00283532
Mcam	527.181	3.30125	0.357936	9.22302	2.88854e-20	2.8946e-18
Mertk	68.001	3.7687	0.763756	4.93443	8.03833e-07	1.23314e-05
Mex3a	767.809	2.05493	0.251622	8.16673	3.16858e-16	2.2628e-14
Mkx	133.011	2.57491	0.307581	8.37148	5.68976e-17	4.23359e-15
Mmp11	4396.97	2.79949	0.833215	3.35986	0.000779821	0.00478049
Mmp14	6483.37	2.7945	0.520494	5.36893	7.92045e-08	1.52117e-06
Mmp2	2714.05	5.77189	1.08363	5.32642	1.00167e-07	1.88874e-06
Mrc2	1622.86	3.68039	0.550158	6.6897	2.23631e-11	8.65682e-10
Mtss2	568.963	4.18931	0.590027	7.1002	1.24579e-12	5.79782e-11
Nacad	44.1238	3.0444	0.396111	7.68573	1.52129e-14	8.91678e-13
Ncoa1	400.501	2.02156	0.46858	4.31422	1.60165e-05	0.000172911
Nexn	202.1	3.35786	0.557251	6.02576	1.68314e-09	4.60676e-08
Nfix	2990.66	2.16346	0.224482	9.63756	5.54911e-22	6.63011e-20
Nova1	165.39	5.76209	0.685261	8.40861	4.14886e-17	3.12447e-15
Npas3	40.2274	8.12502	1.34826	6.02628	1.67773e-09	4.6021e-08
Nr2f1	587.453	2.25695	0.239096	9.43952	3.74499e-21	4.11816e-19
Nr4a1	3400.17	4.186	1.2376	3.38235	0.000718685	0.00446742
Nt5dc2	1247.11	3.16345	0.223705	14.1412	2.11663e-45	9.06941e-43
Obsl1	3260.89	2.07456	0.33109	6.26585	3.70803e-10	1.16944e-08
Ogdhl	297.996	4.34098	0.52376	8.28811	1.15064e-16	8.41048e-15
Ogfrl1	119.406	3.78419	0.703031	5.38268	7.3386e-08	1.4293e-06
Ogn	119.752	2.24193	0.513096	4.36941	1.24585e-05	0.000139217
Otx1	89.3262	3.6555	0.398386	9.17576	4.48387e-20	4.35285e-18
P3h3	544.498	2.58205	0.374892	6.88746	5.67963e-12	2.37627e-10
Pcdhb14	43.8496	5.01012	0.538306	9.3072	1.31245e-20	1.34781e-18
Pcdhb16	158.875	5.74171	0.836454	6.86435	6.67963e-12	2.7667e-10
Pcdhb17	121.257	2.08338	0.567176	3.67325	0.000239485	0.00177662
Pcdhb21	46.7434	2.2613	0.384955	5.87419	4.24906e-09	1.09088e-07
Pdpn	2399.39	6.04642	0.859683	7.03332	2.0168e-12	8.95029e-11
Pdzd4	211.019	2.06878	0.623478	3.31813	0.000906223	0.00541381
Peg10	2338.98	5.69815	1.25051	4.55666	5.19726e-06	6.52995e-05
Pitpnc1	152.864	5.1956	0.722403	7.19211	6.37977e-13	3.12106e-11
Plppr2	342.157	2.49934	0.232171	10.7651	5.03187e-27	7.91468e-25
Plxnd1	1611.49	2.02563	0.559241	3.62211	0.000292212	0.00211106
Pop4	350.907	2.435	0.569772	4.27363	1.92317e-05	0.000202071
Ppm1e	123.456	4.59395	0.721794	6.36462	1.95774e-10	6.52195e-09
Prob1	23.9836	2.96284	0.707074	4.19029	2.78602e-05	0.000279411
Prr7	284.4	2.51165	0.760365	3.30322	0.000955827	0.00564769
Rab3il1	107.049	2.95389	0.541838	5.45161	4.9915e-08	1.0286e-06
Rac3	29.1045	2.31938	0.515346	4.50063	6.77539e-06	8.21376e-05
Rbpms2	518.741	2.51302	0.46145	5.44592	5.15394e-08	1.06031e-06
Rcn3	2733.86	3.48237	0.143158	24.3253	1.05789e-130	6.57269e-127
Rgma	81.1813	2.35658	0.531875	4.43071	9.39215e-06	0.000108868
Rims2	180.594	4.74484	0.888026	5.34313	9.13565e-08	1.73843e-06
Rpl34	1191.19	3.21914	0.757897	4.24746	2.16207e-05	0.000224444
Satb2	68.794	2.91501	0.784858	3.71406	0.000203963	0.00154633
Scarf2	1752.05	2.28033	0.509537	4.4753	7.6305e-06	9.07336e-05
Septin4	180.311	2.59768	0.734348	3.53739	0.000404095	0.00276198
Serpinf1	5820.25	6.92909	0.435942	15.8945	6.91493e-57	5.37031e-54
Sh2d5	93.3452	2.49404	0.737211	3.38308	0.000716789	0.00446234
Sh3yl1	38.0647	2.39447	0.484969	4.93737	7.9182e-07	1.22378e-05
Slc16a4	133.159	2.23975	0.256614	8.7281	2.58986e-18	2.14544e-16
Slc1a5	912.222	2.35751	0.414799	5.6835	1.31969e-08	3.07089e-07
Snai1	667.425	2.2095	0.675193	3.2724	0.0010664	0.00618055
Sox12	1731.84	2.75094	0.305746	8.99747	2.30979e-19	2.0501e-17
Specc1	1732.26	2.25163	0.643135	3.50103	0.00046347	0.00308632
Sptbn2	109.912	2.98491	0.842223	3.54409	0.000393976	0.00270622
Ssc5d	182.304	2.55895	0.805466	3.17698	0.00148818	0.00820051
Syce2	275.225	2.13654	0.243338	8.78012	1.63301e-18	1.38039e-16
Tagln	5562.13	7.73397	0.660077	11.7168	1.0458e-31	2.40651e-29
Tbc1d16	360.839	2.56867	0.650896	3.94637	7.93457e-05	0.000690067
Tbx2	658.07	6.87876	0.877712	7.83715	4.60884e-15	2.92191e-13
Tcf7l1	400.37	2.0217	0.480351	4.20879	2.56738e-05	0.000260427
Tead2	657.021	3.57134	0.464243	7.69282	1.43926e-14	8.47596e-13
Tead3	536.425	2.48403	0.331033	7.50385	6.19697e-14	3.45308e-12
Tgfb1i1	451.466	2.21382	0.512964	4.31575	1.59063e-05	0.00017232
Tmcc2	255.917	2.6934	0.400811	6.71987	1.81888e-11	7.15232e-10
Tmem150b	60.6768	2.91986	0.562437	5.19144	2.08679e-07	3.6833e-06
Tmem198	19.5983	2.0656	0.544544	3.79326	0.000148682	0.00117114
Tmem268	234.856	2.24402	0.568871	3.94469	7.99045e-05	0.000693846
Tmem86a	1466.07	3.31783	0.73702	4.50168	6.74186e-06	8.18109e-05
Tnc	9548.83	4.44856	1.06914	4.16089	3.17004e-05	0.000314624
Tnfrsf22	53.1711	4.75318	0.673842	7.05385	1.74036e-12	7.80737e-11
Tspan7	917.712	4.60616	0.803687	5.73129	9.96706e-09	2.37262e-07
Ttc28	1025.58	2.87259	0.521494	5.50839	3.62135e-08	7.67899e-07
Txndc16	188.681	4.32267	0.407045	10.6196	2.4149e-26	3.75094e-24
Usp2	131.83	2.1147	0.454006	4.65786	3.19514e-06	4.26453e-05
Vangl2	221.991	4.18526	0.442266	9.46321	2.9862e-21	3.31308e-19
Vash2	294.306	2.29557	0.378071	6.07179	1.26491e-09	3.54003e-08
Wnt4	6545.39	2.17006	0.511277	4.2444	2.19179e-05	0.000226582
Zcchc24	1308.79	2.69307	0.655698	4.10719	4.00507e-05	0.000385194
Zfp469	284.586	2.5458	0.805784	3.15941	0.00158087	0.00863467
Zfp518b	415.28	3.31115	0.44392	7.45888	8.72621e-14	4.79787e-12
Zfp579	341.601	3.40951	0.750342	4.54394	5.52134e-06	6.91615e-05
